# Supplementary material for: Whole genome sequencing of matched tumor, adjacent non-tumor tissues and corresponding normal blood samples of hepatocellular carcinoma patients revealed dynamic changes of the mutations profiles during hepatocarcinogenesis
Source: Oncotarget. 2017 Feb 17;8(16):26185–99. doi: 10.18632/oncotarget.15428 (PMC5432249; doi:10.18632/oncotarget.15428)
Supplement: Supplementary file 2 [file oncotarget-08-26185-s002.xlsx]

## Sheet: Sheet1
Supplementary Table 1. Clinical information of the 3 HCC patients
Sample ID	Medical History	Chronic liver disease	Gender	Age at diagnosis	Tumor size	Tumor numbers	Tumor purity	Tumor location	Portal vein tumor thrombus	T	N	M	Pathological grading	AFP	HBsAg	CHILD classification
A355	hepatitis	both	male	78	14.0*10.7	1	1	left lobe	yes	3	0	0	Ⅲ级（poorly differentiated)	>1210	positive	A
A357	hepatitis	cirhosis	male	47	5.2*5.1	1	0.9	right lobe	no	1	0	0	Ⅲ级（poorly differentiated)	4.1	positive	A
A368	hepatitis	chronic hepatitis	female	47	10.0*7.9	1	1	left lobe	no	1	0	0	Ⅱ级（Moderately differentiated)	20745	positive	A
