# Supplementary material for: Whole genome sequencing of matched tumor, adjacent non-tumor tissues and corresponding normal blood samples of hepatocellular carcinoma patients revealed dynamic changes of the mutations profiles during hepatocarcinogenesis
Source: Oncotarget. 2017 Feb 17;8(16):26185–99. doi: 10.18632/oncotarget.15428 (PMC5432249; doi:10.18632/oncotarget.15428)
Supplement: Supplementary file 6 [file oncotarget-08-26185-s006.xlsx]

## Sheet: Sheet1
Supplementary Table 5. List of tumor associated genes with somatic nonsilent mutation identified in our analysis
GENE_NAME	DESCRIPTION
PAX2	paired box 2 [Source:HGNC Symbol;Acc:8616]
MGEA5	meningioma expressed antigen 5 (hyaluronidase) [Source:HGNC Symbol;Acc:7056]
NOLC1	nucleolar and coiled-body phosphoprotein 1 [Source:HGNC Symbol;Acc:15608]
ATRNL1	attractin-like 1 [Source:HGNC Symbol;Acc:29063]
HSPA12A	heat shock 70kDa protein 12A [Source:HGNC Symbol;Acc:19022]
EIF3A	eukaryotic translation initiation factor 3, subunit A [Source:HGNC Symbol;Acc:3271]
PTPRE	protein tyrosine phosphatase, receptor type, E [Source:HGNC Symbol;Acc:9669]
TCERG1L	transcription elongation regulator 1-like [Source:HGNC Symbol;Acc:23533]
TTC40	tetratricopeptide repeat domain 40 [Source:HGNC Symbol;Acc:25247]
CUBN	cubilin (intrinsic factor-cobalamin receptor) [Source:HGNC Symbol;Acc:2548]
STAM	signal transducing adaptor molecule (SH3 domain and ITAM motif) 1 [Source:HGNC Symbol;Acc:11357]
MRC1	mannose receptor, C type 1 [Source:HGNC Symbol;Acc:7228]
C10orf140	chromosome 10 open reading frame 140 [Source:HGNC Symbol;Acc:32697]
ARHGAP21	Rho GTPase activating protein 21 [Source:HGNC Symbol;Acc:23725]
MYO3A	myosin IIIA [Source:HGNC Symbol;Acc:7601]
ZNF438	zinc finger protein 438 [Source:HGNC Symbol;Acc:21029]
ZNF239	zinc finger protein 239 [Source:HGNC Symbol;Acc:13031]
CHAT	choline O-acetyltransferase [Source:HGNC Symbol;Acc:1912]
CSTF2T	cleavage stimulation factor, 3' pre-RNA, subunit 2, 64kDa, tau variant [Source:HGNC Symbol;Acc:17086]
PCDH15	protocadherin-related 15 [Source:HGNC Symbol;Acc:14674]
GATA3	GATA binding protein 3 [Source:HGNC Symbol;Acc:4172]
MARVELD1	MARVEL domain containing 1 [Source:HGNC Symbol;Acc:28674]
HIAT1	hippocampus abundant transcript 1 [Source:HGNC Symbol;Acc:23363]
UBE4B	ubiquitination factor E4B [Source:HGNC Symbol;Acc:12500]
TRPC6	transient receptor potential cation channel, subfamily C, member 6 [Source:HGNC Symbol;Acc:12338]
MUC6	mucin 6, oligomeric mucus/gel-forming [Source:HGNC Symbol;Acc:7517]
DDI1	DNA-damage inducible 1 homolog 1 (S. cerevisiae) [Source:HGNC Symbol;Acc:18961]
MUC2	mucin 2, oligomeric mucus/gel-forming [Source:HGNC Symbol;Acc:7512]
FAM55D	family with sequence similarity 55, member D [Source:HGNC Symbol;Acc:23117]
FAM55B	family with sequence similarity 55, member B [Source:HGNC Symbol;Acc:26331]
DSCAML1	Down syndrome cell adhesion molecule like 1 [Source:HGNC Symbol;Acc:14656]
AMICA1	adhesion molecule, interacts with CXADR antigen 1 [Source:HGNC Symbol;Acc:19084]
DKK3	dickkopf 3 homolog (Xenopus laevis) [Source:HGNC Symbol;Acc:2893]
C11orf63	chromosome 11 open reading frame 63 [Source:HGNC Symbol;Acc:26288]
FLI1	Friend leukemia virus integration 1 [Source:HGNC Symbol;Acc:3749]
SYT6	synaptotagmin VI [Source:HGNC Symbol;Acc:18638]
KRTAP5-5	keratin associated protein 5-5 [Source:HGNC Symbol;Acc:23601]
OTOG	otogelin [Source:HGNC Symbol;Acc:8516]
C1orf167	chromosome 1 open reading frame 167 [Source:HGNC Symbol;Acc:25262]
SPAG17	sperm associated antigen 17 [Source:HGNC Symbol;Acc:26620]
NPPA	natriuretic peptide A [Source:HGNC Symbol;Acc:7939]
NOTCH2	notch 2 [Source:HGNC Symbol;Acc:7882]
SCNN1D	sodium channel, nonvoltage-gated 1, delta [Source:HGNC Symbol;Acc:10601]
PRAMEF2	PRAME family member 2 [Source:HGNC Symbol;Acc:28841]
PDE4DIP	phosphodiesterase 4D interacting protein [Source:HGNC Symbol;Acc:15580]
NBPF10	neuroblastoma breakpoint family, member 10 [Source:HGNC Symbol;Acc:31992]
PEX16	peroxisomal biogenesis factor 16 [Source:HGNC Symbol;Acc:8857]
TCHH	trichohyalin [Source:HGNC Symbol;Acc:11791]
HRNR	hornerin [Source:HGNC Symbol;Acc:20846]
LCE2A	late cornified envelope 2A [Source:HGNC Symbol;Acc:29469]
IVL	involucrin [Source:HGNC Symbol;Acc:6187]
INTS3	integrator complex subunit 3 [Source:HGNC Symbol;Acc:26153]
MIB2	mindbomb homolog 2 (Drosophila) [Source:HGNC Symbol;Acc:30577]
OR9G1	olfactory receptor, family 9, subfamily G, member 1 [Source:HGNC Symbol;Acc:15319]
SPTA1	spectrin, alpha, erythrocytic 1 (elliptocytosis 2) [Source:HGNC Symbol;Acc:11272]
SLAMF8	SLAM family member 8 [Source:HGNC Symbol;Acc:21391]
MS4A2	membrane-spanning 4-domains, subfamily A, member 2 (Fc fragment of IgE, high affinity I, receptor for; beta polypeptide) [Source:HGNC Symbol;Acc:7316]
SLC15A3	solute carrier family 15, member 3 [Source:HGNC Symbol;Acc:18068]
PGA5	pepsinogen 5, group I (pepsinogen A) [Source:HGNC Symbol;Acc:8887]
PVRL4	poliovirus receptor-related 4 [Source:HGNC Symbol;Acc:19688]
MPZ	myelin protein zero [Source:HGNC Symbol;Acc:7225]
INCENP	inner centromere protein antigens 135/155kDa [Source:HGNC Symbol;Acc:6058]
FAM131C	family with sequence similarity 131, member C [Source:HGNC Symbol;Acc:26717]
PLCB3	phospholipase C, beta 3 (phosphatidylinositol-specific) [Source:HGNC Symbol;Acc:9056]
RASGRP2	RAS guanyl releasing protein 2 (calcium and DAG-regulated) [Source:HGNC Symbol;Acc:9879]
SF1	splicing factor 1 [Source:HGNC Symbol;Acc:12950]
SCYL1	SCY1-like 1 (S. cerevisiae) [Source:HGNC Symbol;Acc:14372]
FOSL1	FOS-like antigen 1 [Source:HGNC Symbol;Acc:13718]
OR2D3	olfactory receptor, family 2, subfamily D, member 3 [Source:HGNC Symbol;Acc:15146]
MST1P9	macrophage stimulating 1 (hepatocyte growth factor-like) pseudogene 9 [Source:HGNC Symbol;Acc:7390]
CACNA1E	calcium channel, voltage-dependent, R type, alpha 1E subunit [Source:HGNC Symbol;Acc:1392]
SHCBP1L	SHC SH2-domain binding protein 1-like [Source:HGNC Symbol;Acc:16788]
CALML6	calmodulin-like 6 [Source:HGNC Symbol;Acc:24193]
EED	embryonic ectoderm development [Source:HGNC Symbol;Acc:3188]
CTSC	cathepsin C [Source:HGNC Symbol;Acc:2528]
TAS1R2	taste receptor, type 1, member 2 [Source:HGNC Symbol;Acc:14905]
HEPHL1	hephaestin-like 1 [Source:HGNC Symbol;Acc:30477]
IGFN1	immunoglobulin-like and fibronectin type III domain containing 1 [Source:HGNC Symbol;Acc:24607]
IPO9	importin 9 [Source:HGNC Symbol;Acc:19425]
UBE2T	ubiquitin-conjugating enzyme E2T (putative) [Source:HGNC Symbol;Acc:25009]
SOX13	SRY (sex determining region Y)-box 13 [Source:HGNC Symbol;Acc:11192]
KLRC3	killer cell lectin-like receptor subfamily C, member 3 [Source:HGNC Symbol;Acc:6376]
CKAP4	cytoskeleton-associated protein 4 [Source:HGNC Symbol;Acc:16991]
HP1BP3	heterochromatin protein 1, binding protein 3 [Source:HGNC Symbol;Acc:24973]
DAO	D-amino-acid oxidase [Source:HGNC Symbol;Acc:2671]
GIT2	G protein-coupled receptor kinase interacting ArfGAP 2 [Source:HGNC Symbol;Acc:4273]
TAS2R46	taste receptor, type 2, member 46 [Source:HGNC Symbol;Acc:18877]
ALDH2	aldehyde dehydrogenase 2 family (mitochondrial) [Source:HGNC Symbol;Acc:404]
TAS2R43	taste receptor, type 2, member 43 [Source:HGNC Symbol;Acc:18875]
CCDC42B	coiled-coil domain containing 42B [Source:HGNC Symbol;Acc:37100]
SLC24A6	solute carrier family 24 (sodium/potassium/calcium exchanger), member 6 [Source:HGNC Symbol;Acc:26175]
PLBD2	phospholipase B domain containing 2 [Source:HGNC Symbol;Acc:27283]
SETD1B	SET domain containing 1B [Source:HGNC Symbol;Acc:29187]
ZCCHC8	zinc finger, CCHC domain containing 8 [Source:HGNC Symbol;Acc:25265]
FLVCR1	feline leukemia virus subgroup C cellular receptor 1 [Source:HGNC Symbol;Acc:24682]
FZD10	frizzled family receptor 10 [Source:HGNC Symbol;Acc:4039]
SFSWAP	splicing factor, suppressor of white-apricot homolog (Drosophila) [Source:HGNC Symbol;Acc:10790]
SMYD2	SET and MYND domain containing 2 [Source:HGNC Symbol;Acc:20982]
CENPF	centromere protein F, 350/400kDa (mitosin) [Source:HGNC Symbol;Acc:1857]
WBP11	WW domain binding protein 11 [Source:HGNC Symbol;Acc:16461]
USH2A	Usher syndrome 2A (autosomal recessive, mild) [Source:HGNC Symbol;Acc:12601]
HSPG2	heparan sulfate proteoglycan 2 [Source:HGNC Symbol;Acc:5273]
ADCK3	aarF domain containing kinase 3 [Source:HGNC Symbol;Acc:16812]
JMJD4	jumonji domain containing 4 [Source:HGNC Symbol;Acc:25724]
IPO8	importin 8 [Source:HGNC Symbol;Acc:9853]
C12orf35	chromosome 12 open reading frame 35 [Source:HGNC Symbol;Acc:25559]
NID1	nidogen 1 [Source:HGNC Symbol;Acc:7821]
FMN2	formin 2 [Source:HGNC Symbol;Acc:14074]
LRRK2	leucine-rich repeat kinase 2 [Source:HGNC Symbol;Acc:18618]
KIF26B	kinesin family member 26B [Source:HGNC Symbol;Acc:25484]
OR13G1	olfactory receptor, family 13, subfamily G, member 1 [Source:HGNC Symbol;Acc:14999]
OR2T8	olfactory receptor, family 2, subfamily T, member 8 [Source:HGNC Symbol;Acc:15020]
OR2M5	olfactory receptor, family 2, subfamily M, member 5 [Source:HGNC Symbol;Acc:19576]
OR2T12	olfactory receptor, family 2, subfamily T, member 12 [Source:HGNC Symbol;Acc:19592]
KCNH3	potassium voltage-gated channel, subfamily H (eag-related), member 3 [Source:HGNC Symbol;Acc:6252]
FAM186A	family with sequence similarity 186, member A [Source:HGNC Symbol;Acc:26980]
KCNA5	potassium voltage-gated channel, shaker-related subfamily, member 5 [Source:HGNC Symbol;Acc:6224]
POU6F1	POU class 6 homeobox 1 [Source:HGNC Symbol;Acc:9224]
GRASP	GRP1 (general receptor for phosphoinositides 1)-associated scaffold protein [Source:HGNC Symbol;Acc:18707]
KRT6B	keratin 6B [Source:HGNC Symbol;Acc:6444]
VWF	von Willebrand factor [Source:HGNC Symbol;Acc:12726]
MON2	MON2 homolog (S. cerevisiae) [Source:HGNC Symbol;Acc:29177]
OTOGL	otogelin-like [Source:HGNC Symbol;Acc:26901]
XKR8	XK, Kell blood group complex subunit-related family, member 8 [Source:HGNC Symbol;Acc:25508]
CEP290	centrosomal protein 290kDa [Source:HGNC Symbol;Acc:29021]
FGD6	FYVE, RhoGEF and PH domain containing 6 [Source:HGNC Symbol;Acc:21740]
IRS2	insulin receptor substrate 2 [Source:HGNC Symbol;Acc:6126]
TINAGL1	tubulointerstitial nephritis antigen-like 1 [Source:HGNC Symbol;Acc:19168]
ZMYM2	zinc finger, MYM-type 2 [Source:HGNC Symbol;Acc:12989]
GJA3	gap junction protein, alpha 3, 46kDa [Source:HGNC Symbol;Acc:4277]
XPO4	exportin 4 [Source:HGNC Symbol;Acc:17796]
LATS2	LATS, large tumor suppressor, homolog 2 (Drosophila) [Source:HGNC Symbol;Acc:6515]
PABPC3	poly(A) binding protein, cytoplasmic 3 [Source:HGNC Symbol;Acc:8556]
SHISA2	shisa homolog 2 (Xenopus laevis) [Source:HGNC Symbol;Acc:20366]
PAN3	PAN3 poly(A) specific ribonuclease subunit homolog (S. cerevisiae) [Source:HGNC Symbol;Acc:29991]
CSMD2	CUB and Sushi multiple domains 2 [Source:HGNC Symbol;Acc:19290]
ZC3H13	zinc finger CCCH-type containing 13 [Source:HGNC Symbol;Acc:20368]
UGGT2	UDP-glucose glycoprotein glucosyltransferase 2 [Source:HGNC Symbol;Acc:15664]
HSP90AA1	heat shock protein 90kDa alpha (cytosolic), class A member 1 [Source:HGNC Symbol;Acc:5253]
TNFAIP2	tumor necrosis factor, alpha-induced protein 2 [Source:HGNC Symbol;Acc:11895]
INF2	inverted formin, FH2 and WH2 domain containing [Source:HGNC Symbol;Acc:23791]
AHNAK2	AHNAK nucleoprotein 2 [Source:HGNC Symbol;Acc:20125]
GPR132	G protein-coupled receptor 132 [Source:HGNC Symbol;Acc:17482]
SLFNL1	schlafen-like 1 [Source:HGNC Symbol;Acc:26313]
OR4K15	olfactory receptor, family 4, subfamily K, member 15 [Source:HGNC Symbol;Acc:15353]
RNASE4	ribonuclease, RNase A family, 4 [Source:HGNC Symbol;Acc:10047]
TOX4	TOX high mobility group box family member 4 [Source:HGNC Symbol;Acc:20161]
RP11-124D2.6.1	Uncharacterized protein [Source:UniProtKB/TrEMBL;Acc:F8WCA3]
EFS	embryonal Fyn-associated substrate [Source:HGNC Symbol;Acc:16898]
DHRS4L2	dehydrogenase/reductase (SDR family) member 4 like 2 [Source:HGNC Symbol;Acc:19731]
C14orf21	chromosome 14 open reading frame 21 [Source:HGNC Symbol;Acc:19826]
MPL	myeloproliferative leukemia virus oncogene [Source:HGNC Symbol;Acc:7217]
KLHL28	kelch-like 28 (Drosophila) [Source:HGNC Symbol;Acc:19741]
DNAAF2	dynein, axonemal, assembly factor 2 [Source:HGNC Symbol;Acc:20188]
C14orf183	chromosome 14 open reading frame 183 [Source:HGNC Symbol;Acc:27285]
PTGDR	prostaglandin D2 receptor (DP) [Source:HGNC Symbol;Acc:9591]
PRKCH	protein kinase C, eta [Source:HGNC Symbol;Acc:9403]
PPP1R36	protein phosphatase 1, regulatory subunit 36 [Source:HGNC Symbol;Acc:20097]
SPTB	spectrin, beta, erythrocytic [Source:HGNC Symbol;Acc:11274]
LRRC41	leucine rich repeat containing 41 [Source:HGNC Symbol;Acc:16917]
ARG2	arginase, type II [Source:HGNC Symbol;Acc:664]
ACOT2	acyl-CoA thioesterase 2 [Source:HGNC Symbol;Acc:18431]
C14orf43	chromosome 14 open reading frame 43 [Source:HGNC Symbol;Acc:19853]
TTLL5	tubulin tyrosine ligase-like family, member 5 [Source:HGNC Symbol;Acc:19963]
TAL1	T-cell acute lymphocytic leukemia 1 [Source:HGNC Symbol;Acc:11556]
PTPN21	protein tyrosine phosphatase, non-receptor type 21 [Source:HGNC Symbol;Acc:9651]
ADAMTS17	ADAM metallopeptidase with thrombospondin type 1 motif, 17 [Source:HGNC Symbol;Acc:17109]
ZNF770	zinc finger protein 770 [Source:HGNC Symbol;Acc:26061]
STARD9	StAR-related lipid transfer (START) domain containing 9 [Source:HGNC Symbol;Acc:19162]
FBN1	fibrillin 1 [Source:HGNC Symbol;Acc:3603]
LDHAL6B	lactate dehydrogenase A-like 6B [Source:HGNC Symbol;Acc:21481]
PDCD7	programmed cell death 7 [Source:HGNC Symbol;Acc:8767]
ISLR2	immunoglobulin superfamily containing leucine-rich repeat 2 [Source:HGNC Symbol;Acc:29286]
GOLGA6C	golgin A6 family, member C [Source:HGNC Symbol;Acc:32206]
C15orf42	chromosome 15 open reading frame 42 [Source:HGNC Symbol;Acc:28704]
TPSD1	tryptase delta 1 [Source:HGNC Symbol;Acc:14118]
ACSM5	acyl-CoA synthetase medium-chain family member 5 [Source:HGNC Symbol;Acc:26060]
ZNF598	zinc finger protein 598 [Source:HGNC Symbol;Acc:28079]
RP11-368J21.2.1	Putative NPIP-like protein LOC100132247 [Source:UniProtKB/Swiss-Prot;Acc:A8MRT5]
PALB2	partner and localizer of BRCA2 [Source:HGNC Symbol;Acc:26144]
TNRC6A	trinucleotide repeat containing 6A [Source:HGNC Symbol;Acc:11969]
C16orf59	chromosome 16 open reading frame 59 [Source:HGNC Symbol;Acc:25849]
SBK1	SH3-binding domain kinase 1 [Source:HGNC Symbol;Acc:17699]
APOBR	apolipoprotein B receptor [Source:HGNC Symbol;Acc:24087]
PRSS8	protease, serine, 8 [Source:HGNC Symbol;Acc:9491]
ARMC5	armadillo repeat containing 5 [Source:HGNC Symbol;Acc:25781]
RGS11	regulator of G-protein signaling 11 [Source:HGNC Symbol;Acc:9993]
AXIN1	axin 1 [Source:HGNC Symbol;Acc:903]
CREBBP	CREB binding protein [Source:HGNC Symbol;Acc:2348]
VASN	vasorin [Source:HGNC Symbol;Acc:18517]
SEC14L5	SEC14-like 5 (S. cerevisiae) [Source:HGNC Symbol;Acc:29032]
TNFRSF25	tumor necrosis factor receptor superfamily, member 25 [Source:HGNC Symbol;Acc:11910]
CES1	carboxylesterase 1 [Source:HGNC Symbol;Acc:1863]
C16orf70	chromosome 16 open reading frame 70 [Source:HGNC Symbol;Acc:29564]
E2F4	E2F transcription factor 4, p107/p130-binding [Source:HGNC Symbol;Acc:3118]
PDF	peptide deformylase (mitochondrial) [Source:HGNC Symbol;Acc:30012]
ST3GAL2	ST3 beta-galactoside alpha-2,3-sialyltransferase 2 [Source:HGNC Symbol;Acc:10863]
HYDIN	hydrocephalus inducing homolog (mouse) [Source:HGNC Symbol;Acc:19368]
TERF2IP	telomeric repeat binding factor 2, interacting protein [Source:HGNC Symbol;Acc:19246]
USP7	ubiquitin specific peptidase 7 (herpes virus-associated) [Source:HGNC Symbol;Acc:12630]
C16orf3	chromosome 16 open reading frame 3 [Source:HGNC Symbol;Acc:1197]
RP11-385D13.1.1	CMT1A duplicated region transcript 1 protein [Source:UniProtKB/Swiss-Prot;Acc:O95170]
ZNF287	zinc finger protein 287 [Source:HGNC Symbol;Acc:13502]
CCDC144A	coiled-coil domain containing 144A [Source:HGNC Symbol;Acc:29072]
PLD6	phospholipase D family, member 6 [Source:HGNC Symbol;Acc:30447]
FLCN	folliculin [Source:HGNC Symbol;Acc:27310]
C17orf103	chromosome 17 open reading frame 103 [Source:HGNC Symbol;Acc:30770]
KCNJ12	potassium inwardly-rectifying channel, subfamily J, member 12 [Source:HGNC Symbol;Acc:6258]
GIT1	G protein-coupled receptor kinase interacting ArfGAP 1 [Source:HGNC Symbol;Acc:4272]
TMEM132E	transmembrane protein 132E [Source:HGNC Symbol;Acc:26991]
GGNBP2	gametogenetin binding protein 2 [Source:HGNC Symbol;Acc:19357]
KRTAP2-2	keratin associated protein 2-2 [Source:HGNC Symbol;Acc:18905]
KRTAP4-11	keratin associated protein 4-11 [Source:HGNC Symbol;Acc:18911]
KCNH4	potassium voltage-gated channel, subfamily H (eag-related), member 4 [Source:HGNC Symbol;Acc:6253]
STAT5B	signal transducer and activator of transcription 5B [Source:HGNC Symbol;Acc:11367]
LRRC37A	leucine rich repeat containing 37A [Source:HGNC Symbol;Acc:29069]
CDC27	cell division cycle 27 homolog (S. cerevisiae) [Source:HGNC Symbol;Acc:1728]
GP1BA	glycoprotein Ib (platelet), alpha polypeptide [Source:HGNC Symbol;Acc:4439]
USP6	ubiquitin specific peptidase 6 (Tre-2 oncogene) [Source:HGNC Symbol;Acc:12629]
MRC2	mannose receptor, C type 2 [Source:HGNC Symbol;Acc:16875]
ACE	angiotensin I converting enzyme (peptidyl-dipeptidase A) 1 [Source:HGNC Symbol;Acc:2707]
CSH2	chorionic somatomammotropin hormone 2 [Source:HGNC Symbol;Acc:2441]
PITPNM3	PITPNM family member 3 [Source:HGNC Symbol;Acc:21043]
ARSG	arylsulfatase G [Source:HGNC Symbol;Acc:24102]
NEURL4	neuralized homolog 4 (Drosophila) [Source:HGNC Symbol;Acc:34410]
ACAP1	ArfGAP with coiled-coil, ankyrin repeat and PH domains 1 [Source:HGNC Symbol;Acc:16467]
FDXR	ferredoxin reductase [Source:HGNC Symbol;Acc:3642]
CDR2L	cerebellar degeneration-related protein 2-like [Source:HGNC Symbol;Acc:29999]
KIAA0195	KIAA0195 [Source:HGNC Symbol;Acc:28983]
SRP68	signal recognition particle 68kDa [Source:HGNC Symbol;Acc:11302]
TP53	tumor protein p53 [Source:HGNC Symbol;Acc:11998]
DNAH2	dynein, axonemal, heavy chain 2 [Source:HGNC Symbol;Acc:2948]
KDM6B	lysine (K)-specific demethylase 6B [Source:HGNC Symbol;Acc:29012]
CHD3	chromodomain helicase DNA binding protein 3 [Source:HGNC Symbol;Acc:1918]
ARL16	ADP-ribosylation factor-like 16 [Source:HGNC Symbol;Acc:27902]
ELTD1	EGF, latrophilin and seven transmembrane domain containing 1 [Source:HGNC Symbol;Acc:20822]
ANKRD62	ankyrin repeat domain 62 [Source:HGNC Symbol;Acc:35241]
SMCHD1	structural maintenance of chromosomes flexible hinge domain containing 1 [Source:HGNC Symbol;Acc:29090]
EMILIN2	elastin microfibril interfacer 2 [Source:HGNC Symbol;Acc:19881]
FAM59A	family with sequence similarity 59, member A [Source:HGNC Symbol;Acc:26136]
POLI	polymerase (DNA directed) iota [Source:HGNC Symbol;Acc:9182]
GRP	gastrin-releasing peptide [Source:HGNC Symbol;Acc:4605]
ZCCHC2	zinc finger, CCHC domain containing 2 [Source:HGNC Symbol;Acc:22916]
RERE	arginine-glutamic acid dipeptide (RE) repeats [Source:HGNC Symbol;Acc:9965]
LMO4	LIM domain only 4 [Source:HGNC Symbol;Acc:6644]
RBMXL1	RNA binding motif protein, X-linked-like 1 [Source:HGNC Symbol;Acc:25073]
GBP3	guanylate binding protein 3 [Source:HGNC Symbol;Acc:4184]
COL5A3	collagen, type V, alpha 3 [Source:HGNC Symbol;Acc:14864]
ICAM5	intercellular adhesion molecule 5, telencephalin [Source:HGNC Symbol;Acc:5348]
KEAP1	kelch-like ECH-associated protein 1 [Source:HGNC Symbol;Acc:23177]
RGL3	ral guanine nucleotide dissociation stimulator-like 3 [Source:HGNC Symbol;Acc:30282]
C19orf26	chromosome 19 open reading frame 26 [Source:HGNC Symbol;Acc:28617]
WDR83OS	WD repeat domain 83 opposite strand [Source:HGNC Symbol;Acc:30203]
COMP	cartilage oligomeric matrix protein [Source:HGNC Symbol;Acc:2227]
HAPLN4	hyaluronan and proteoglycan link protein 4 [Source:HGNC Symbol;Acc:31357]
LPAR2	lysophosphatidic acid receptor 2 [Source:HGNC Symbol;Acc:3168]
DMKN	dermokine [Source:HGNC Symbol;Acc:25063]
TBXA2R	thromboxane A2 receptor [Source:HGNC Symbol;Acc:11608]
MLL4.1	Histone-lysine N-methyltransferase MLL4 [Source:UniProtKB/Swiss-Prot;Acc:Q9UMN6]
TJP3	tight junction protein 3 (zona occludens 3) [Source:HGNC Symbol;Acc:11829]
CAPN12	calpain 12 [Source:HGNC Symbol;Acc:13249]
SARS2	seryl-tRNA synthetase 2, mitochondrial [Source:HGNC Symbol;Acc:17697]
DLL3	delta-like 3 (Drosophila) [Source:HGNC Symbol;Acc:2909]
FCGBP	Fc fragment of IgG binding protein [Source:HGNC Symbol;Acc:13572]
TGFB1	transforming growth factor, beta 1 [Source:HGNC Symbol;Acc:11766]
GCLM	glutamate-cysteine ligase, modifier subunit [Source:HGNC Symbol;Acc:4312]
PSG9	pregnancy specific beta-1-glycoprotein 9 [Source:HGNC Symbol;Acc:9526]
ZNF229	zinc finger protein 229 [Source:HGNC Symbol;Acc:13022]
PLIN4	perilipin 4 [Source:HGNC Symbol;Acc:29393]
PVRL2	poliovirus receptor-related 2 (herpesvirus entry mediator B) [Source:HGNC Symbol;Acc:9707]
SYMPK	symplekin [Source:HGNC Symbol;Acc:22935]
GLTSCR1	glioma tumor suppressor candidate region gene 1 [Source:HGNC Symbol;Acc:4332]
ABCD3	ATP-binding cassette, sub-family D (ALD), member 3 [Source:HGNC Symbol;Acc:67]
PTH2	parathyroid hormone 2 [Source:HGNC Symbol;Acc:30828]
SHANK1	SH3 and multiple ankyrin repeat domains 1 [Source:HGNC Symbol;Acc:15474]
SIGLEC9	sialic acid binding Ig-like lectin 9 [Source:HGNC Symbol;Acc:10878]
ZNF880	zinc finger protein 880 [Source:HGNC Symbol;Acc:37249]
PRPF31	PRP31 pre-mRNA processing factor 31 homolog (S. cerevisiae) [Source:HGNC Symbol;Acc:15446]
LILRA3	leukocyte immunoglobulin-like receptor, subfamily A (without TM domain), member 3 [Source:HGNC Symbol;Acc:6604]
KIR2DL1	killer cell immunoglobulin-like receptor, two domains, long cytoplasmic tail, 1 [Source:HGNC Symbol;Acc:6329]
KIR2DL4	killer cell immunoglobulin-like receptor, two domains, long cytoplasmic tail, 4 [Source:HGNC Symbol;Acc:6332]
SYT5	synaptotagmin V [Source:HGNC Symbol;Acc:11513]
SSC5D	scavenger receptor cysteine rich domain containing (5 domains) [Source:HGNC Symbol;Acc:26641]
ZSCAN5B	zinc finger and SCAN domain containing 5B [Source:HGNC Symbol;Acc:34246]
TRIP10	thyroid hormone receptor interactor 10 [Source:HGNC Symbol;Acc:12304]
ZNF358	zinc finger protein 358 [Source:HGNC Symbol;Acc:16838]
ARID3A	AT rich interactive domain 3A (BRIGHT-like) [Source:HGNC Symbol;Acc:3031]
ESF1	ESF1, nucleolar pre-rRNA processing protein, homolog (S. cerevisiae) [Source:HGNC Symbol;Acc:15898]
OVOL2	ovo-like 2 (Drosophila) [Source:HGNC Symbol;Acc:15804]
FOXA2	forkhead box A2 [Source:HGNC Symbol;Acc:5022]
C20orf152	chromosome 20 open reading frame 152 [Source:HGNC Symbol;Acc:16145]
TGIF2	TGFB-induced factor homeobox 2 [Source:HGNC Symbol;Acc:15764]
FAM83D	family with sequence similarity 83, member D [Source:HGNC Symbol;Acc:16122]
RBCK1	RanBP-type and C3HC4-type zinc finger containing 1 [Source:HGNC Symbol;Acc:15864]
SLC35C2	solute carrier family 35, member C2 [Source:HGNC Symbol;Acc:17117]
TCFL5	transcription factor-like 5 (basic helix-loop-helix) [Source:HGNC Symbol;Acc:11646]
UCKL1	uridine-cytidine kinase 1-like 1 [Source:HGNC Symbol;Acc:15938]
RGPD4	RANBP2-like and GRIP domain containing 4 [Source:HGNC Symbol;Acc:32417]
TMPRSS15	transmembrane protease, serine 15 [Source:HGNC Symbol;Acc:9490]
APP	amyloid beta (A4) precursor protein [Source:HGNC Symbol;Acc:620]
MYO7B	myosin VIIB [Source:HGNC Symbol;Acc:7607]
SCAF4	SR-related CTD-associated factor 4 [Source:HGNC Symbol;Acc:19304]
NCKAP5	NCK-associated protein 5 [Source:HGNC Symbol;Acc:29847]
CCNT2	cyclin T2 [Source:HGNC Symbol;Acc:1600]
CBS	cystathionine-beta-synthase [Source:HGNC Symbol;Acc:1550]
KRTAP10-4	keratin associated protein 10-4 [Source:HGNC Symbol;Acc:20521]
KRTAP10-5	keratin associated protein 10-5 [Source:HGNC Symbol;Acc:22969]
KRTAP10-6	keratin associated protein 10-6 [Source:HGNC Symbol;Acc:20523]
KCNH7	potassium voltage-gated channel, subfamily H (eag-related), member 7 [Source:HGNC Symbol;Acc:18863]
XIRP2	xin actin-binding repeat containing 2 [Source:HGNC Symbol;Acc:14303]
SP5	Sp5 transcription factor [Source:HGNC Symbol;Acc:14529]
GORASP2	golgi reassembly stacking protein 2, 55kDa [Source:HGNC Symbol;Acc:17500]
FAM171B	family with sequence similarity 171, member B [Source:HGNC Symbol;Acc:29412]
DNAH7	dynein, axonemal, heavy chain 7 [Source:HGNC Symbol;Acc:18661]
PUM2	pumilio homolog 2 (Drosophila) [Source:HGNC Symbol;Acc:14958]
MAP2	microtubule-associated protein 2 [Source:HGNC Symbol;Acc:6839]
CPS1	carbamoyl-phosphate synthase 1, mitochondrial [Source:HGNC Symbol;Acc:2323]
SMARCAL1	SWI/SNF related, matrix associated, actin dependent regulator of chromatin, subfamily a-like 1 [Source:HGNC Symbol;Acc:11102]
BCL2L13	BCL2-like 13 (apoptosis facilitator) [Source:HGNC Symbol;Acc:17164]
XXbac-B461K10.4.1	protein MICAL-3 isoform 1 [Source:RefSeq peptide;Acc:NP_056056]
GSC2	goosecoid homeobox 2 [Source:HGNC Symbol;Acc:4613]
TUBA4A	tubulin, alpha 4a [Source:HGNC Symbol;Acc:12407]
PTPRN	protein tyrosine phosphatase, receptor type, N [Source:HGNC Symbol;Acc:9676]
RTN4R	reticulon 4 receptor [Source:HGNC Symbol;Acc:18601]
DGCR6L	DiGeorge syndrome critical region gene 6-like [Source:HGNC Symbol;Acc:18551]
SLC2A11	solute carrier family 2 (facilitated glucose transporter), member 11 [Source:HGNC Symbol;Acc:14239]
KIAA1671	KIAA1671 [Source:HGNC Symbol;Acc:29345]
NEU2	sialidase 2 (cytosolic sialidase) [Source:HGNC Symbol;Acc:7759]
UGT1A8	UDP glucuronosyltransferase 1 family, polypeptide A8 [Source:HGNC Symbol;Acc:12540]
TST	thiosulfate sulfurtransferase (rhodanese) [Source:HGNC Symbol;Acc:12388]
TRIOBP	TRIO and F-actin binding protein [Source:HGNC Symbol;Acc:17009]
MICALL1	MICAL-like 1 [Source:HGNC Symbol;Acc:29804]
SYNGR1	synaptogyrin 1 [Source:HGNC Symbol;Acc:11498]
SMCR7L	Smith-Magenis syndrome chromosome region, candidate 7-like [Source:HGNC Symbol;Acc:25979]
MKL1	megakaryoblastic leukemia (translocation) 1 [Source:HGNC Symbol;Acc:14334]
MEI1	meiosis inhibitor 1 [Source:HGNC Symbol;Acc:28613]
SREBF2	sterol regulatory element binding transcription factor 2 [Source:HGNC Symbol;Acc:11290]
TCF20	transcription factor 20 (AR1) [Source:HGNC Symbol;Acc:11631]
FKBP1B	FK506 binding protein 1B, 12.6 kDa [Source:HGNC Symbol;Acc:3712]
SERHL2	serine hydrolase-like 2 [Source:HGNC Symbol;Acc:29446]
EFCAB6	EF-hand calcium binding domain 6 [Source:HGNC Symbol;Acc:24204]
FAM59B	family with sequence similarity 59, member B [Source:HGNC Symbol;Acc:27172]
CGREF1	cell growth regulator with EF-hand domain 1 [Source:HGNC Symbol;Acc:16962]
TRAPPC12	trafficking protein particle complex 12 [Source:HGNC Symbol;Acc:24284]
EPAS1	endothelial PAS domain protein 1 [Source:HGNC Symbol;Acc:3374]
AC018682.6.1	Transmembrane protein 343375 [Source:UniProtKB/Swiss-Prot;Acc:A6NEH6]
ETAA1	Ewing tumor-associated antigen 1 [Source:HGNC Symbol;Acc:24648]
RETSAT	retinol saturase (all-trans-retinol 13,14-reductase) [Source:HGNC Symbol;Acc:25991]
POLR1A	polymerase (RNA) I polypeptide A, 194kDa [Source:HGNC Symbol;Acc:17264]
KIDINS220	kinase D-interacting substrate, 220kDa [Source:HGNC Symbol;Acc:29508]
TEKT4	tektin 4 [Source:HGNC Symbol;Acc:31012]
BRK1	BRICK1, SCAR/WAVE actin-nucleating complex subunit [Source:HGNC Symbol;Acc:23057]
TAGLN3	transgelin 3 [Source:HGNC Symbol;Acc:29868]
GCET2	germinal center expressed transcript 2 [Source:HGNC Symbol;Acc:20253]
CD200	CD200 molecule [Source:HGNC Symbol;Acc:7203]
DIRC2	disrupted in renal carcinoma 2 [Source:HGNC Symbol;Acc:16628]
CEP63	centrosomal protein 63kDa [Source:HGNC Symbol;Acc:25815]
PRR23A	proline rich 23A [Source:HGNC Symbol;Acc:37172]
XRN1	5'-3' exoribonuclease 1 [Source:HGNC Symbol;Acc:30654]
C3orf58	chromosome 3 open reading frame 58 [Source:HGNC Symbol;Acc:28490]
IQCJ-SCHIP1	IQCJ-SCHIP1 readthrough [Source:HGNC Symbol;Acc:38842]
SPATA16	spermatogenesis associated 16 [Source:HGNC Symbol;Acc:29935]
DVL3	dishevelled, dsh homolog 3 (Drosophila) [Source:HGNC Symbol;Acc:3087]
EPHB3	EPH receptor B3 [Source:HGNC Symbol;Acc:3394]
MUC4	mucin 4, cell surface associated [Source:HGNC Symbol;Acc:7514]
TNK2	tyrosine kinase, non-receptor, 2 [Source:HGNC Symbol;Acc:19297]
GLB1	galactosidase, beta 1 [Source:HGNC Symbol;Acc:4298]
XYLB	xylulokinase homolog (H. influenzae) [Source:HGNC Symbol;Acc:12839]
XCR1	chemokine (C motif) receptor 1 [Source:HGNC Symbol;Acc:1625]
CELSR3	cadherin, EGF LAG seven-pass G-type receptor 3 (flamingo homolog, Drosophila) [Source:HGNC Symbol;Acc:3230]
BSN	bassoon (presynaptic cytomatrix protein) [Source:HGNC Symbol;Acc:1117]
CACNA2D2	calcium channel, voltage-dependent, alpha 2/delta subunit 2 [Source:HGNC Symbol;Acc:1400]
IQCF5	IQ motif containing F5 [Source:HGNC Symbol;Acc:35159]
PHF7	PHD finger protein 7 [Source:HGNC Symbol;Acc:18458]
NISCH	nischarin [Source:HGNC Symbol;Acc:18006]
CCDC66	coiled-coil domain containing 66 [Source:HGNC Symbol;Acc:27709]
ZNF717	zinc finger protein 717 [Source:HGNC Symbol;Acc:29448]
EPHA6	EPH receptor A6 [Source:HGNC Symbol;Acc:19296]
OR5H1	olfactory receptor, family 5, subfamily H, member 1 [Source:HGNC Symbol;Acc:8346]
OR5H14	olfactory receptor, family 5, subfamily H, member 14 [Source:HGNC Symbol;Acc:31286]
SLC9B2	solute carrier family 9, subfamily B (cation proton antiporter 2), member 2 [Source:HGNC Symbol;Acc:25143]
INTU	inturned planar cell polarity effector homolog (Drosophila) [Source:HGNC Symbol;Acc:29239]
KIAA1530	KIAA1530 [Source:HGNC Symbol;Acc:29304]
CRIPAK	cysteine-rich PAK1 inhibitor [Source:HGNC Symbol;Acc:26619]
FREM3	FRAS1 related extracellular matrix 3 [Source:HGNC Symbol;Acc:25172]
POU4F2	POU class 4 homeobox 2 [Source:HGNC Symbol;Acc:9219]
WDR17	WD repeat domain 17 [Source:HGNC Symbol;Acc:16661]
CYP4V2	cytochrome P450, family 4, subfamily V, polypeptide 2 [Source:HGNC Symbol;Acc:23198]
TNIP2	TNFAIP3 interacting protein 2 [Source:HGNC Symbol;Acc:19118]
KIAA1239	KIAA1239 [Source:HGNC Symbol;Acc:29229]
OTOP1	otopetrin 1 [Source:HGNC Symbol;Acc:19656]
CORIN	corin, serine peptidase [Source:HGNC Symbol;Acc:19012]
KIAA1211	KIAA1211 [Source:HGNC Symbol;Acc:29219]
PDE6B	phosphodiesterase 6B, cGMP-specific, rod, beta [Source:HGNC Symbol;Acc:8786]
UBA6	ubiquitin-like modifier activating enzyme 6 [Source:HGNC Symbol;Acc:25581]
ENAM	enamelin [Source:HGNC Symbol;Acc:3344]
RUFY3	RUN and FYVE domain containing 3 [Source:HGNC Symbol;Acc:30285]
MAPK10	mitogen-activated protein kinase 10 [Source:HGNC Symbol;Acc:6872]
DGKQ	diacylglycerol kinase, theta 110kDa [Source:HGNC Symbol;Acc:2856]
PPIP5K2	diphosphoinositol pentakisphosphate kinase 2 [Source:HGNC Symbol;Acc:29035]
SLC6A19	solute carrier family 6 (neutral amino acid transporter), member 19 [Source:HGNC Symbol;Acc:27960]
SLC12A2	solute carrier family 12 (sodium/potassium/chloride transporters), member 2 [Source:HGNC Symbol;Acc:10911]
FSTL4	follistatin-like 4 [Source:HGNC Symbol;Acc:21389]
PCDHA4	protocadherin alpha 4 [Source:HGNC Symbol;Acc:8670]
PCDHA9	protocadherin alpha 9 [Source:HGNC Symbol;Acc:8675]
PCDHAC2	protocadherin alpha subfamily C, 2 [Source:HGNC Symbol;Acc:8677]
PCDHGA1	protocadherin gamma subfamily A, 1 [Source:HGNC Symbol;Acc:8696]
PCDH12	protocadherin 12 [Source:HGNC Symbol;Acc:8657]
GEMIN5	gem (nuclear organelle) associated protein 5 [Source:HGNC Symbol;Acc:20043]
LCP2	lymphocyte cytosolic protein 2 (SH2 domain containing leukocyte protein of 76kDa) [Source:HGNC Symbol;Acc:6529]
HK3	hexokinase 3 (white cell) [Source:HGNC Symbol;Acc:4925]
F12	coagulation factor XII (Hageman factor) [Source:HGNC Symbol;Acc:3530]
PRDM9	PR domain containing 9 [Source:HGNC Symbol;Acc:13994]
CDH10	cadherin 10, type 2 (T2-cadherin) [Source:HGNC Symbol;Acc:1749]
CDH6	cadherin 6, type 2, K-cadherin (fetal kidney) [Source:HGNC Symbol;Acc:1765]
DROSHA	drosha, ribonuclease type III [Source:HGNC Symbol;Acc:17904]
SLC1A3	solute carrier family 1 (glial high affinity glutamate transporter), member 3 [Source:HGNC Symbol;Acc:10941]
ISL1	ISL LIM homeobox 1 [Source:HGNC Symbol;Acc:6132]
ADAMTS16	ADAM metallopeptidase with thrombospondin type 1 motif, 16 [Source:HGNC Symbol;Acc:17108]
PDE4D	phosphodiesterase 4D, cAMP-specific [Source:HGNC Symbol;Acc:8783]
ZSWIM6	zinc finger, SWIM-type containing 6 [Source:HGNC Symbol;Acc:29316]
ANKRD31	ankyrin repeat domain 31 [Source:HGNC Symbol;Acc:26853]
GPR98	G protein-coupled receptor 98 [Source:HGNC Symbol;Acc:17416]
MICAL1	microtubule associated monoxygenase, calponin and LIM domain containing 1 [Source:HGNC Symbol;Acc:20619]
LAMA2	laminin, alpha 2 [Source:HGNC Symbol;Acc:6482]
ENPP1	ectonucleotide pyrophosphatase/phosphodiesterase 1 [Source:HGNC Symbol;Acc:3356]
GFOD1	glucose-fructose oxidoreductase domain containing 1 [Source:HGNC Symbol;Acc:21096]
SYNE1	spectrin repeat containing, nuclear envelope 1 [Source:HGNC Symbol;Acc:17089]
ARID1B	AT rich interactive domain 1B (SWI1-like) [Source:HGNC Symbol;Acc:18040]
LPA	lipoprotein, Lp(a) [Source:HGNC Symbol;Acc:6667]
HDGFL1	hepatoma derived growth factor-like 1 [Source:HGNC Symbol;Acc:21095]
HLA-A	major histocompatibility complex, class I, A [Source:HGNC Symbol;Acc:4931]
RNF39	ring finger protein 39 [Source:HGNC Symbol;Acc:18064]
MUC22	mucin 22 [Source:HGNC Symbol;Acc:39755]
HLA-C	major histocompatibility complex, class I, C [Source:HGNC Symbol;Acc:4933]
HLA-B	major histocompatibility complex, class I, B [Source:HGNC Symbol;Acc:4932]
MICA	MHC class I polypeptide-related sequence A [Source:HGNC Symbol;Acc:7090]
HLA-DRB5	major histocompatibility complex, class II, DR beta 5 [Source:HGNC Symbol;Acc:4953]
HLA-DRB1	major histocompatibility complex, class II, DR beta 1 [Source:HGNC Symbol;Acc:4948]
HLA-DQB1	major histocompatibility complex, class II, DQ beta 1 [Source:HGNC Symbol;Acc:4944]
SYNGAP1	synaptic Ras GTPase activating protein 1 [Source:HGNC Symbol;Acc:11497]
GRM4	glutamate receptor, metabotropic 4 [Source:HGNC Symbol;Acc:4596]
MDFI	MyoD family inhibitor [Source:HGNC Symbol;Acc:6967]
TTBK1	tau tubulin kinase 1 [Source:HGNC Symbol;Acc:19140]
CRISP3	cysteine-rich secretory protein 3 [Source:HGNC Symbol;Acc:16904]
DST	dystonin [Source:HGNC Symbol;Acc:1090]
BAG2	BCL2-associated athanogene 2 [Source:HGNC Symbol;Acc:938]
COL9A1	collagen, type IX, alpha 1 [Source:HGNC Symbol;Acc:2217]
KCNQ5	potassium voltage-gated channel, KQT-like subfamily, member 5 [Source:HGNC Symbol;Acc:6299]
EPHA7	EPH receptor A7 [Source:HGNC Symbol;Acc:3390]
MEPCE	methylphosphate capping enzyme [Source:HGNC Symbol;Acc:20247]
MUC3A	mucin 3A, cell surface associated [Source:HGNC Symbol;Acc:7513]
MUC12	mucin 12, cell surface associated [Source:HGNC Symbol;Acc:7510]
MUC17	mucin 17, cell surface associated [Source:HGNC Symbol;Acc:16800]
SERPINE1	serpin peptidase inhibitor, clade E (nexin, plasminogen activator inhibitor type 1), member 1 [Source:HGNC Symbol;Acc:8583]
ATXN7L1	ataxin 7-like 1 [Source:HGNC Symbol;Acc:22210]
PIK3CG	phosphoinositide-3-kinase, catalytic, gamma polypeptide [Source:HGNC Symbol;Acc:8978]
IMMP2L	IMP2 inner mitochondrial membrane peptidase-like (S. cerevisiae) [Source:HGNC Symbol;Acc:14598]
DOCK4	dedicator of cytokinesis 4 [Source:HGNC Symbol;Acc:19192]
PTPRZ1	protein tyrosine phosphatase, receptor-type, Z polypeptide 1 [Source:HGNC Symbol;Acc:9685]
RNF133	ring finger protein 133 [Source:HGNC Symbol;Acc:21154]
HYAL4	hyaluronoglucosaminidase 4 [Source:HGNC Symbol;Acc:5323]
PLXNA4	plexin A4 [Source:HGNC Symbol;Acc:9102]
AGBL3	ATP/GTP binding protein-like 3 [Source:HGNC Symbol;Acc:27981]
UBN2	ubinuclein 2 [Source:HGNC Symbol;Acc:21931]
JHDM1D	jumonji C domain containing histone demethylase 1 homolog D (S. cerevisiae) [Source:HGNC Symbol;Acc:22224]
ADCK2	aarF domain containing kinase 2 [Source:HGNC Symbol;Acc:19039]
MGAM	maltase-glucoamylase (alpha-glucosidase) [Source:HGNC Symbol;Acc:7043]
PRSS1	protease, serine, 1 (trypsin 1) [Source:HGNC Symbol;Acc:9475]
OR6V1	olfactory receptor, family 6, subfamily V, member 1 [Source:HGNC Symbol;Acc:15090]
TMEM176B	transmembrane protein 176B [Source:HGNC Symbol;Acc:29596]
MLL3	myeloid/lymphoid or mixed-lineage leukemia 3 [Source:HGNC Symbol;Acc:13726]
VIPR2	vasoactive intestinal peptide receptor 2 [Source:HGNC Symbol;Acc:12695]
MACC1	metastasis associated in colon cancer 1 [Source:HGNC Symbol;Acc:30215]
MAD1L1	MAD1 mitotic arrest deficient-like 1 (yeast) [Source:HGNC Symbol;Acc:6762]
PDE1C	phosphodiesterase 1C, calmodulin-dependent 70kDa [Source:HGNC Symbol;Acc:8776]
TBX20	T-box 20 [Source:HGNC Symbol;Acc:11598]
POU6F2	POU class 6 homeobox 2 [Source:HGNC Symbol;Acc:21694]
NACAD	NAC alpha domain containing [Source:HGNC Symbol;Acc:22196]
RBAK	RB-associated KRAB zinc finger [Source:HGNC Symbol;Acc:17680]
TNRC18	trinucleotide repeat containing 18 [Source:HGNC Symbol;Acc:11962]
GRID2IP	glutamate receptor, ionotropic, delta 2 (Grid2) interacting protein [Source:HGNC Symbol;Acc:18464]
ZNF853	zinc finger protein 853 [Source:HGNC Symbol;Acc:21767]
POM121C	POM121 membrane glycoprotein C [Source:HGNC Symbol;Acc:34005]
KIAA1324L	KIAA1324-like [Source:HGNC Symbol;Acc:21945]
MTERF	mitochondrial transcription termination factor [Source:HGNC Symbol;Acc:21463]
KRIT1	KRIT1, ankyrin repeat containing [Source:HGNC Symbol;Acc:1573]
ASNS	asparagine synthetase (glutamine-hydrolyzing) [Source:HGNC Symbol;Acc:753]
RP1L1	retinitis pigmentosa 1-like 1 [Source:HGNC Symbol;Acc:15946]
EIF3E	eukaryotic translation initiation factor 3, subunit E [Source:HGNC Symbol;Acc:3277]
FBXL6	F-box and leucine-rich repeat protein 6 [Source:HGNC Symbol;Acc:13603]
ARHGEF10	Rho guanine nucleotide exchange factor (GEF) 10 [Source:HGNC Symbol;Acc:14103]
DOCK5	dedicator of cytokinesis 5 [Source:HGNC Symbol;Acc:23476]
ZNF703	zinc finger protein 703 [Source:HGNC Symbol;Acc:25883]
ASH2L	ash2 (absent, small, or homeotic)-like (Drosophila) [Source:HGNC Symbol;Acc:744]
SNTG1	syntrophin, gamma 1 [Source:HGNC Symbol;Acc:13740]
PXDNL	peroxidasin homolog (Drosophila)-like [Source:HGNC Symbol;Acc:26359]
ZNF705G	zinc finger protein 705G [Source:HGNC Symbol;Acc:37134]
TERF1	telomeric repeat binding factor (NIMA-interacting) 1 [Source:HGNC Symbol;Acc:11728]
ZFHX4	zinc finger homeobox 4 [Source:HGNC Symbol;Acc:30939]
FAM164A	family with sequence similarity 164, member A [Source:HGNC Symbol;Acc:24277]
MFHAS1	malignant fibrous histiocytoma amplified sequence 1 [Source:HGNC Symbol;Acc:16982]
TMEM64	transmembrane protein 64 [Source:HGNC Symbol;Acc:25441]
RUNX1T1	runt-related transcription factor 1; translocated to, 1 (cyclin D-related) [Source:HGNC Symbol;Acc:1535]
TNKS	tankyrase, TRF1-interacting ankyrin-related ADP-ribose polymerase [Source:HGNC Symbol;Acc:11941]
PTDSS1	phosphatidylserine synthase 1 [Source:HGNC Symbol;Acc:9587]
NR4A3	nuclear receptor subfamily 4, group A, member 3 [Source:HGNC Symbol;Acc:7982]
INVS	inversin [Source:HGNC Symbol;Acc:17870]
TMEFF1	transmembrane protein with EGF-like and two follistatin-like domains 1 [Source:HGNC Symbol;Acc:11866]
ZNF462	zinc finger protein 462 [Source:HGNC Symbol;Acc:21684]
KIF12	kinesin family member 12 [Source:HGNC Symbol;Acc:21495]
FOXD4	forkhead box D4 [Source:HGNC Symbol;Acc:3805]
PTGS1	prostaglandin-endoperoxide synthase 1 (prostaglandin G/H synthase and cyclooxygenase) [Source:HGNC Symbol;Acc:9604]
SLC2A8	solute carrier family 2 (facilitated glucose transporter), member 8 [Source:HGNC Symbol;Acc:13812]
CIZ1	CDKN1A interacting zinc finger protein 1 [Source:HGNC Symbol;Acc:16744]
LRRC8A	leucine rich repeat containing 8 family, member A [Source:HGNC Symbol;Acc:19027]
C9orf50	chromosome 9 open reading frame 50 [Source:HGNC Symbol;Acc:23677]
NUP214	nucleoporin 214kDa [Source:HGNC Symbol;Acc:8064]
RALGDS	ral guanine nucleotide dissociation stimulator [Source:HGNC Symbol;Acc:9842]
ADAMTSL2	ADAMTS-like 2 [Source:HGNC Symbol;Acc:14631]
SOHLH1	spermatogenesis and oogenesis specific basic helix-loop-helix 1 [Source:HGNC Symbol;Acc:27845]
CARD9	caspase recruitment domain family, member 9 [Source:HGNC Symbol;Acc:16391]
NOTCH1	notch 1 [Source:HGNC Symbol;Acc:7881]
HAUS6	HAUS augmin-like complex, subunit 6 [Source:HGNC Symbol;Acc:25948]
KCNV2	potassium channel, subfamily V, member 2 [Source:HGNC Symbol;Acc:19698]
FAM205A	family with sequence similarity 205, member A [Source:HGNC Symbol;Acc:41911]
RUSC2	RUN and SH3 domain containing 2 [Source:HGNC Symbol;Acc:23625]
FAM189A2	family with sequence similarity 189, member A2 [Source:HGNC Symbol;Acc:24820]
APBA1	amyloid beta (A4) precursor protein-binding, family A, member 1 [Source:HGNC Symbol;Acc:578]
DAPK1	death-associated protein kinase 1 [Source:HGNC Symbol;Acc:2674]
ROR2	receptor tyrosine kinase-like orphan receptor 2 [Source:HGNC Symbol;Acc:10257]
ZNF367	zinc finger protein 367 [Source:HGNC Symbol;Acc:18320]
TRMT2B	TRM2 tRNA methyltransferase 2 homolog B (S. cerevisiae) [Source:HGNC Symbol;Acc:25748]
GUCY2F	guanylate cyclase 2F, retinal [Source:HGNC Symbol;Acc:4691]
RHOXF2B	Rhox homeobox family, member 2B [Source:HGNC Symbol;Acc:33519]
BCORL1	BCL6 corepressor-like 1 [Source:HGNC Symbol;Acc:25657]
MAGEC1	melanoma antigen family C, 1 [Source:HGNC Symbol;Acc:6812]
IL9R	interleukin 9 receptor [Source:HGNC Symbol;Acc:6030]
PHKA2	phosphorylase kinase, alpha 2 (liver) [Source:HGNC Symbol;Acc:8926]
MAGEB2	melanoma antigen family B, 2 [Source:HGNC Symbol;Acc:6809]
MAGEB1	melanoma antigen family B, 1 [Source:HGNC Symbol;Acc:6808]
RBM10	RNA binding motif protein 10 [Source:HGNC Symbol;Acc:9896]
PPP1R3F	protein phosphatase 1, regulatory subunit 3F [Source:HGNC Symbol;Acc:14944]
NUDT10	nudix (nucleoside diphosphate linked moiety X)-type motif 10 [Source:HGNC Symbol;Acc:17621]
RGAG4	retrotransposon gag domain containing 4 [Source:HGNC Symbol;Acc:29430]
MAGEE2	melanoma antigen family E, 2 [Source:HGNC Symbol;Acc:24935]
TSPY2	testis specific protein, Y-linked 2 [Source:HGNC Symbol;Acc:23924]
CD163L1	CD163 molecule-like 1 [Source:HGNC Symbol;Acc:30375]
