# Supplementary material for: Whole genome sequencing of matched tumor, adjacent non-tumor tissues and corresponding normal blood samples of hepatocellular carcinoma patients revealed dynamic changes of the mutations profiles during hepatocarcinogenesis
Source: Oncotarget. 2017 Feb 17;8(16):26185–99. doi: 10.18632/oncotarget.15428 (PMC5432249; doi:10.18632/oncotarget.15428)
Supplement: Supplementary file 7 [file oncotarget-08-26185-s007.xlsx]

## Sheet: Sheet1
Supplementary Table 6. List of somatic nonsilent mutation related adjacent non-tumor genes
GENE_NAME	DESCRIPTION
PDZD7	PDZ domain containing 7 [Source:HGNC Symbol;Acc:26257]
NOLC1	nucleolar and coiled-body phosphoprotein 1 [Source:HGNC Symbol;Acc:15608]
SORCS1	sortilin-related VPS10 domain containing receptor 1 [Source:HGNC Symbol;Acc:16697]
ATRNL1	attractin-like 1 [Source:HGNC Symbol;Acc:29063]
DMBT1	deleted in malignant brain tumors 1 [Source:HGNC Symbol;Acc:2926]
CHST15	carbohydrate (N-acetylgalactosamine 4-sulfate 6-O) sulfotransferase 15 [Source:HGNC Symbol;Acc:18137]
CTBP2	C-terminal binding protein 2 [Source:HGNC Symbol;Acc:2495]
DOCK1	dedicator of cytokinesis 1 [Source:HGNC Symbol;Acc:2987]
UTF1	undifferentiated embryonic cell transcription factor 1 [Source:HGNC Symbol;Acc:12634]
SYCE1	synaptonemal complex central element protein 1 [Source:HGNC Symbol;Acc:28852]
PTPLA	protein tyrosine phosphatase-like (proline instead of catalytic arginine), member A [Source:HGNC Symbol;Acc:9639]
ARHGAP21	Rho GTPase activating protein 21 [Source:HGNC Symbol;Acc:23725]
ANKRD30A	ankyrin repeat domain 30A [Source:HGNC Symbol;Acc:17234]
UNC5B	unc-5 homolog B (C. elegans) [Source:HGNC Symbol;Acc:12568]
SEC24C	SEC24 family, member C (S. cerevisiae) [Source:HGNC Symbol;Acc:10705]
VCL	vinculin [Source:HGNC Symbol;Acc:12665]
FAM22B	family with sequence similarity 22, member B [Source:HGNC Symbol;Acc:23445]
WAPAL	wings apart-like homolog (Drosophila) [Source:HGNC Symbol;Acc:23293]
FAS	Fas (TNF receptor superfamily, member 6) [Source:HGNC Symbol;Acc:11920]
FGFBP3	fibroblast growth factor binding protein 3 [Source:HGNC Symbol;Acc:23428]
CNTN5	contactin 5 [Source:HGNC Symbol;Acc:2175]
MUC6	mucin 6, oligomeric mucus/gel-forming [Source:HGNC Symbol;Acc:7517]
CUL5	cullin 5 [Source:HGNC Symbol;Acc:2556]
MUC2	mucin 2, oligomeric mucus/gel-forming [Source:HGNC Symbol;Acc:7512]
C1orf88	chromosome 1 open reading frame 88 [Source:HGNC Symbol;Acc:27009]
OVGP1	oviductal glycoprotein 1, 120kDa [Source:HGNC Symbol;Acc:8524]
SORL1	sortilin-related receptor, L(DLR class) A repeats containing [Source:HGNC Symbol;Acc:11185]
RAP1A	RAP1A, member of RAS oncogene family [Source:HGNC Symbol;Acc:9855]
OR10G9	olfactory receptor, family 10, subfamily G, member 9 [Source:HGNC Symbol;Acc:15129]
CDON	Cdon homolog (mouse) [Source:HGNC Symbol;Acc:17104]
MUC5B	mucin 5B, oligomeric mucus/gel-forming [Source:HGNC Symbol;Acc:7516]
MTOR	mechanistic target of rapamycin (serine/threonine kinase) [Source:HGNC Symbol;Acc:3942]
RHOC	ras homolog gene family, member C [Source:HGNC Symbol;Acc:669]
TTLL10	tubulin tyrosine ligase-like family, member 10 [Source:HGNC Symbol;Acc:26693]
GLB1L2	galactosidase, beta 1-like 2 [Source:HGNC Symbol;Acc:25129]
PDE3B	phosphodiesterase 3B, cGMP-inhibited [Source:HGNC Symbol;Acc:8779]
KRTAP5-1	keratin associated protein 5-1 [Source:HGNC Symbol;Acc:23596]
CD58	CD58 molecule [Source:HGNC Symbol;Acc:1688]
C1orf187	chromosome 1 open reading frame 187 [Source:HGNC Symbol;Acc:25054]
FAM132A	family with sequence similarity 132, member A [Source:HGNC Symbol;Acc:32308]
PRAMEF12	PRAME family member 12 [Source:HGNC Symbol;Acc:22125]
PRAMEF2	PRAME family member 2 [Source:HGNC Symbol;Acc:28841]
C11orf41	chromosome 11 open reading frame 41 [Source:HGNC Symbol;Acc:24836]
ANKRD65	ankyrin repeat domain 65 [Source:HGNC Symbol;Acc:42950]
PDE4DIP	phosphodiesterase 4D interacting protein [Source:HGNC Symbol;Acc:15580]
F2	coagulation factor II (thrombin) [Source:HGNC Symbol;Acc:3535]
GJA5	gap junction protein, alpha 5, 40kDa [Source:HGNC Symbol;Acc:4279]
OR4C3	olfactory receptor, family 4, subfamily C, member 3 [Source:HGNC Symbol;Acc:14697]
OR51A4	olfactory receptor, family 51, subfamily A, member 4 [Source:HGNC Symbol;Acc:14795]
TCHH	trichohyalin [Source:HGNC Symbol;Acc:11791]
FLG	filaggrin [Source:HGNC Symbol;Acc:3748]
FLG2	filaggrin family member 2 [Source:HGNC Symbol;Acc:33276]
LCE4A	late cornified envelope 4A [Source:HGNC Symbol;Acc:16613]
SPRR2B	small proline-rich protein 2B [Source:HGNC Symbol;Acc:11262]
RP11-345P4.5.1	uncharacterized protein LOC643988 precursor [Source:RefSeq peptide;Acc:NP_001229588]
DENND4B	DENN/MADD domain containing 4B [Source:HGNC Symbol;Acc:29044]
TRIM48	tripartite motif containing 48 [Source:HGNC Symbol;Acc:19021]
OR8U1	olfactory receptor, family 8, subfamily U, member 1 [Source:HGNC Symbol;Acc:19611]
ZDHHC5	zinc finger, DHHC-type containing 5 [Source:HGNC Symbol;Acc:18472]
MS4A8B	membrane-spanning 4-domains, subfamily A, member 8B [Source:HGNC Symbol;Acc:13380]
TMEM82	transmembrane protein 82 [Source:HGNC Symbol;Acc:32350]
PVRL4	poliovirus receptor-related 4 [Source:HGNC Symbol;Acc:19688]
PFDN2	prefoldin subunit 2 [Source:HGNC Symbol;Acc:8867]
NRXN2	neurexin 2 [Source:HGNC Symbol;Acc:8009]
MAP4K2	mitogen-activated protein kinase kinase kinase kinase 2 [Source:HGNC Symbol;Acc:6864]
CDC42BPG	CDC42 binding protein kinase gamma (DMPK-like) [Source:HGNC Symbol;Acc:29829]
SCYL1	SCY1-like 1 (S. cerevisiae) [Source:HGNC Symbol;Acc:14372]
PACS1	phosphofurin acidic cluster sorting protein 1 [Source:HGNC Symbol;Acc:30032]
SYT12	synaptotagmin XII [Source:HGNC Symbol;Acc:18381]
ALDH3B2	aldehyde dehydrogenase 3 family, member B2 [Source:HGNC Symbol;Acc:411]
C1orf114	chromosome 1 open reading frame 114 [Source:HGNC Symbol;Acc:28051]
RNF121	ring finger protein 121 [Source:HGNC Symbol;Acc:21070]
DNM3	dynamin 3 [Source:HGNC Symbol;Acc:29125]
PDE2A	phosphodiesterase 2A, cGMP-stimulated [Source:HGNC Symbol;Acc:8777]
PGM2L1	phosphoglucomutase 2-like 1 [Source:HGNC Symbol;Acc:20898]
TNN	tenascin N [Source:HGNC Symbol;Acc:22942]
MAP6	microtubule-associated protein 6 [Source:HGNC Symbol;Acc:6868]
C1orf49	chromosome 1 open reading frame 49 [Source:HGNC Symbol;Acc:25366]
QSOX1	quiescin Q6 sulfhydryl oxidase 1 [Source:HGNC Symbol;Acc:9756]
NOX4	NADPH oxidase 4 [Source:HGNC Symbol;Acc:7891]
GPR83	G protein-coupled receptor 83 [Source:HGNC Symbol;Acc:4523]
ENDOD1	endonuclease domain containing 1 [Source:HGNC Symbol;Acc:29129]
CFHR3	complement factor H-related 3 [Source:HGNC Symbol;Acc:16980]
KIF21B	kinesin family member 21B [Source:HGNC Symbol;Acc:29442]
ETNK2	ethanolamine kinase 2 [Source:HGNC Symbol;Acc:25575]
NT5DC3	5'-nucleotidase domain containing 3 [Source:HGNC Symbol;Acc:30826]
SH2D5	SH2 domain containing 5 [Source:HGNC Symbol;Acc:28819]
TAS2R14	taste receptor, type 2, member 14 [Source:HGNC Symbol;Acc:14920]
TCTN1	tectonic family member 1 [Source:HGNC Symbol;Acc:26113]
FAM109A	family with sequence similarity 109, member A [Source:HGNC Symbol;Acc:26509]
TAS2R31	taste receptor, type 2, member 31 [Source:HGNC Symbol;Acc:19113]
TAS2R46	taste receptor, type 2, member 46 [Source:HGNC Symbol;Acc:18877]
RNF10	ring finger protein 10 [Source:HGNC Symbol;Acc:10055]
CAMKK2	calcium/calmodulin-dependent protein kinase kinase 2, beta [Source:HGNC Symbol;Acc:1470]
FBRSL1	fibrosin-like 1 [Source:HGNC Symbol;Acc:29308]
AEBP2	AE binding protein 2 [Source:HGNC Symbol;Acc:24051]
C1orf65	chromosome 1 open reading frame 65 [Source:HGNC Symbol;Acc:26654]
IQSEC3	IQ motif and Sec7 domain 3 [Source:HGNC Symbol;Acc:29193]
LEFTY1	left-right determination factor 1 [Source:HGNC Symbol;Acc:6552]
BHLHE41	basic helix-loop-helix family, member e41 [Source:HGNC Symbol;Acc:16617]
C1orf35	chromosome 1 open reading frame 35 [Source:HGNC Symbol;Acc:19032]
IBA57	IBA57, iron-sulfur cluster assembly homolog (S. cerevisiae) [Source:HGNC Symbol;Acc:27302]
GALNT2	UDP-N-acetyl-alpha-D-galactosamine:polypeptide N-acetylgalactosaminyltransferase 2 (GalNAc-T2) [Source:HGNC Symbol;Acc:4124]
EGLN1	egl nine homolog 1 (C. elegans) [Source:HGNC Symbol;Acc:1232]
EFCAB4B	EF-hand calcium binding domain 4B [Source:HGNC Symbol;Acc:28657]
MYOM3	myomesin family, member 3 [Source:HGNC Symbol;Acc:26679]
EFCAB2	EF-hand calcium binding domain 2 [Source:HGNC Symbol;Acc:28166]
HES5	hairy and enhancer of split 5 (Drosophila) [Source:HGNC Symbol;Acc:19764]
CNST	consortin, connexin sorting protein [Source:HGNC Symbol;Acc:26486]
C1orf229	chromosome 1 open reading frame 229 [Source:HGNC Symbol;Acc:33759]
OR2T12	olfactory receptor, family 2, subfamily T, member 12 [Source:HGNC Symbol;Acc:19592]
MLL2	myeloid/lymphoid or mixed-lineage leukemia 2 [Source:HGNC Symbol;Acc:7133]
TROAP	trophinin associated protein (tastin) [Source:HGNC Symbol;Acc:12327]
FAM186A	family with sequence similarity 186, member A [Source:HGNC Symbol;Acc:26980]
KRT75	keratin 75 [Source:HGNC Symbol;Acc:24431]
KRT6A	keratin 6A [Source:HGNC Symbol;Acc:6443]
KRT1	keratin 1 [Source:HGNC Symbol;Acc:6412]
KRT3	keratin 3 [Source:HGNC Symbol;Acc:6440]
KRT78	keratin 78 [Source:HGNC Symbol;Acc:28926]
R3HDM2	R3H domain containing 2 [Source:HGNC Symbol;Acc:29167]
CNKSR1	connector enhancer of kinase suppressor of Ras 1 [Source:HGNC Symbol;Acc:19700]
UBXN11	UBX domain protein 11 [Source:HGNC Symbol;Acc:30600]
IRAK3	interleukin-1 receptor-associated kinase 3 [Source:HGNC Symbol;Acc:17020]
LPAR5	lysophosphatidic acid receptor 5 [Source:HGNC Symbol;Acc:13307]
GPR162	G protein-coupled receptor 162 [Source:HGNC Symbol;Acc:16693]
ATN1	atrophin 1 [Source:HGNC Symbol;Acc:3033]
C1orf38	chromosome 1 open reading frame 38 [Source:HGNC Symbol;Acc:16839]
TMTC2	transmembrane and tetratricopeptide repeat containing 2 [Source:HGNC Symbol;Acc:25440]
MGAT4C	mannosyl (alpha-1,3-)-glycoprotein beta-1,4-N-acetylglucosaminyltransferase, isozyme C (putative) [Source:HGNC Symbol;Acc:30871]
DUSP6	dual specificity phosphatase 6 [Source:HGNC Symbol;Acc:3072]
EEA1	early endosome antigen 1 [Source:HGNC Symbol;Acc:3185]
TNFSF13B	tumor necrosis factor (ligand) superfamily, member 13b [Source:HGNC Symbol;Acc:11929]
IRS2	insulin receptor substrate 2 [Source:HGNC Symbol;Acc:6126]
SOX1	SRY (sex determining region Y)-box 1 [Source:HGNC Symbol;Acc:11189]
RNF17	ring finger protein 17 [Source:HGNC Symbol;Acc:10060]
RNF6	ring finger protein (C3H2C3 type) 6 [Source:HGNC Symbol;Acc:10069]
FLT3	fms-related tyrosine kinase 3 [Source:HGNC Symbol;Acc:3765]
FRY	furry homolog (Drosophila) [Source:HGNC Symbol;Acc:20367]
ZNF362	zinc finger protein 362 [Source:HGNC Symbol;Acc:18079]
TRPC4	transient receptor potential cation channel, subfamily C, member 4 [Source:HGNC Symbol;Acc:12336]
TSC22D1	TSC22 domain family, member 1 [Source:HGNC Symbol;Acc:16826]
RB1	retinoblastoma 1 [Source:HGNC Symbol;Acc:9884]
HNRNPA1L2	heterogeneous nuclear ribonucleoprotein A1-like 2 [Source:HGNC Symbol;Acc:27067]
DACH1	dachshund homolog 1 (Drosophila) [Source:HGNC Symbol;Acc:2663]
MYCBP2	MYC binding protein 2 [Source:HGNC Symbol;Acc:23386]
RLF	rearranged L-myc fusion [Source:HGNC Symbol;Acc:10025]
AHNAK2	AHNAK nucleoprotein 2 [Source:HGNC Symbol;Acc:20125]
NFYC	nuclear transcription factor Y, gamma [Source:HGNC Symbol;Acc:7806]
CITED4	Cbp/p300-interacting transactivator, with Glu/Asp-rich carboxy-terminal domain, 4 [Source:HGNC Symbol;Acc:18696]
JPH4	junctophilin 4 [Source:HGNC Symbol;Acc:20156]
FOXJ3	forkhead box J3 [Source:HGNC Symbol;Acc:29178]
CCDC23	coiled-coil domain containing 23 [Source:HGNC Symbol;Acc:29204]
B4GALT2	UDP-Gal:betaGlcNAc beta 1,4- galactosyltransferase, polypeptide 2 [Source:HGNC Symbol;Acc:925]
NEMF	nuclear export mediator factor [Source:HGNC Symbol;Acc:10663]
PTCH2	patched 2 [Source:HGNC Symbol;Acc:9586]
ZSWIM5	zinc finger, SWIM-type containing 5 [Source:HGNC Symbol;Acc:29299]
ADAM21	ADAM metallopeptidase domain 21 [Source:HGNC Symbol;Acc:200]
MAP3K9	mitogen-activated protein kinase kinase kinase 9 [Source:HGNC Symbol;Acc:6861]
ACOT1	acyl-CoA thioesterase 1 [Source:HGNC Symbol;Acc:33128]
YLPM1	YLP motif containing 1 [Source:HGNC Symbol;Acc:17798]
CYP4A22	cytochrome P450, family 4, subfamily A, polypeptide 22 [Source:HGNC Symbol;Acc:20575]
IFT43	intraflagellar transport 43 homolog (Chlamydomonas) [Source:HGNC Symbol;Acc:29669]
FOXD2	forkhead box D2 [Source:HGNC Symbol;Acc:3803]
NRXN3	neurexin 3 [Source:HGNC Symbol;Acc:8010]
SERPINA12	serpin peptidase inhibitor, clade A (alpha-1 antiproteinase, antitrypsin), member 12 [Source:HGNC Symbol;Acc:18359]
BDKRB1	bradykinin receptor B1 [Source:HGNC Symbol;Acc:1029]
CYFIP1	cytoplasmic FMR1 interacting protein 1 [Source:HGNC Symbol;Acc:13759]
UBE3A	ubiquitin protein ligase E3A [Source:HGNC Symbol;Acc:12496]
HERC2	hect domain and RLD 2 [Source:HGNC Symbol;Acc:4868]
OTUD7A	OTU domain containing 7A [Source:HGNC Symbol;Acc:20718]
DMRTB1	DMRT-like family B with proline-rich C-terminal, 1 [Source:HGNC Symbol;Acc:13913]
MAPKBP1	mitogen-activated protein kinase binding protein 1 [Source:HGNC Symbol;Acc:29536]
TP53BP1	tumor protein p53 binding protein 1 [Source:HGNC Symbol;Acc:11999]
CASC4	cancer susceptibility candidate 4 [Source:HGNC Symbol;Acc:24892]
SPATA5L1	spermatogenesis associated 5-like 1 [Source:HGNC Symbol;Acc:28762]
PLDN	pallidin homolog (mouse) [Source:HGNC Symbol;Acc:8549]
FBN1	fibrillin 1 [Source:HGNC Symbol;Acc:3603]
BSND	Bartter syndrome, infantile, with sensorineural deafness (Barttin) [Source:HGNC Symbol;Acc:16512]
GCOM1	GRINL1A complex locus 1 [Source:HGNC Symbol;Acc:26424]
SKOR1	SKI family transcriptional corepressor 1 [Source:HGNC Symbol;Acc:21326]
PKM2	pyruvate kinase, muscle [Source:HGNC Symbol;Acc:9021]
PML	promyelocytic leukemia [Source:HGNC Symbol;Acc:9113]
ARID3B	AT rich interactive domain 3B (BRIGHT-like) [Source:HGNC Symbol;Acc:14350]
GOLGA6C	golgin A6 family, member C [Source:HGNC Symbol;Acc:32206]
SH2D7	SH2 domain containing 7 [Source:HGNC Symbol;Acc:34549]
RASGRF1	Ras protein-specific guanine nucleotide-releasing factor 1 [Source:HGNC Symbol;Acc:9875]
ALPK3	alpha-kinase 3 [Source:HGNC Symbol;Acc:17574]
MESP1	mesoderm posterior 1 homolog (mouse) [Source:HGNC Symbol;Acc:29658]
TTC23	tetratricopeptide repeat domain 23 [Source:HGNC Symbol;Acc:25730]
PRM3	protamine 3 [Source:HGNC Symbol;Acc:13732]
GSPT1	G1 to S phase transition 1 [Source:HGNC Symbol;Acc:4621]
NOMO1	NODAL modulator 1 [Source:HGNC Symbol;Acc:30060]
TELO2	TEL2, telomere maintenance 2, homolog (S. cerevisiae) [Source:HGNC Symbol;Acc:29099]
CCP110	centriolar coiled coil protein 110kDa [Source:HGNC Symbol;Acc:24342]
RP11-368J21.2.1	Putative NPIP-like protein LOC100132247 [Source:UniProtKB/Swiss-Prot;Acc:A8MRT5]
TBC1D24	TBC1 domain family, member 24 [Source:HGNC Symbol;Acc:29203]
APOBR	apolipoprotein B receptor [Source:HGNC Symbol;Acc:24087]
ZNF48	zinc finger protein 48 [Source:HGNC Symbol;Acc:13114]
KAT8	K(lysine) acetyltransferase 8 [Source:HGNC Symbol;Acc:17933]
FUS	fused in sarcoma [Source:HGNC Symbol;Acc:4010]
IRX6	iroquois homeobox 6 [Source:HGNC Symbol;Acc:14675]
CCDC102A	coiled-coil domain containing 102A [Source:HGNC Symbol;Acc:28097]
CDH16	cadherin 16, KSP-cadherin [Source:HGNC Symbol;Acc:1755]
PLEKHG4	pleckstrin homology domain containing, family G (with RhoGef domain) member 4 [Source:HGNC Symbol;Acc:24501]
HSD11B2	hydroxysteroid (11-beta) dehydrogenase 2 [Source:HGNC Symbol;Acc:5209]
EDC4	enhancer of mRNA decapping 4 [Source:HGNC Symbol;Acc:17157]
PRMT7	protein arginine methyltransferase 7 [Source:HGNC Symbol;Acc:25557]
NFAT5	nuclear factor of activated T-cells 5, tonicity-responsive [Source:HGNC Symbol;Acc:7774]
PDPR	pyruvate dehydrogenase phosphatase regulatory subunit [Source:HGNC Symbol;Acc:30264]
SF3B3	splicing factor 3b, subunit 3, 130kDa [Source:HGNC Symbol;Acc:10770]
HPR	haptoglobin-related protein [Source:HGNC Symbol;Acc:5156]
ADAMTS18	ADAM metallopeptidase with thrombospondin type 1 motif, 18 [Source:HGNC Symbol;Acc:17110]
CENPN	centromere protein N [Source:HGNC Symbol;Acc:30873]
TAF1C	TATA box binding protein (TBP)-associated factor, RNA polymerase I, C, 110kDa [Source:HGNC Symbol;Acc:11534]
ZNF469	zinc finger protein 469 [Source:HGNC Symbol;Acc:23216]
CDH15	cadherin 15, type 1, M-cadherin (myotubule) [Source:HGNC Symbol;Acc:1754]
TTC19	tetratricopeptide repeat domain 19 [Source:HGNC Symbol;Acc:26006]
NCOR1	nuclear receptor corepressor 1 [Source:HGNC Symbol;Acc:7672]
ALKBH5	alkB, alkylation repair homolog 5 (E. coli) [Source:HGNC Symbol;Acc:25996]
KCNJ12	potassium inwardly-rectifying channel, subfamily J, member 12 [Source:HGNC Symbol;Acc:6258]
OR1E2	olfactory receptor, family 1, subfamily E, member 2 [Source:HGNC Symbol;Acc:8190]
TBC1D3F	TBC1 domain family, member 3F [Source:HGNC Symbol;Acc:18257]
SRCIN1	SRC kinase signaling inhibitor 1 [Source:HGNC Symbol;Acc:29506]
MLLT6	myeloid/lymphoid or mixed-lineage leukemia (trithorax homolog, Drosophila); translocated to, 6 [Source:HGNC Symbol;Acc:7138]
KRTAP1-1	keratin associated protein 1-1 [Source:HGNC Symbol;Acc:16772]
ZZEF1	zinc finger, ZZ-type with EF-hand domain 1 [Source:HGNC Symbol;Acc:29027]
KRTAP2-2	keratin associated protein 2-2 [Source:HGNC Symbol;Acc:18905]
KRTAP2-3	keratin associated protein 2-3 [Source:HGNC Symbol;Acc:18906]
KRTAP4-7	keratin associated protein 4-7 [Source:HGNC Symbol;Acc:18898]
KRTAP4-12	keratin associated protein 4-12 [Source:HGNC Symbol;Acc:16776]
KRTAP9-1	keratin associated protein 9-1 [Source:HGNC Symbol;Acc:18912]
KRTAP9-9	keratin associated protein 9-9 [Source:HGNC Symbol;Acc:16773]
MAPT	microtubule-associated protein tau [Source:HGNC Symbol;Acc:6893]
CDC27	cell division cycle 27 homolog (S. cerevisiae) [Source:HGNC Symbol;Acc:1728]
C1orf173	chromosome 1 open reading frame 173 [Source:HGNC Symbol;Acc:25346]
C17orf67	chromosome 17 open reading frame 67 [Source:HGNC Symbol;Acc:27900]
HEATR6	HEAT repeat containing 6 [Source:HGNC Symbol;Acc:24076]
MRC2	mannose receptor, C type 2 [Source:HGNC Symbol;Acc:16875]
C17orf49	chromosome 17 open reading frame 49 [Source:HGNC Symbol;Acc:28737]
GRIN2C	glutamate receptor, ionotropic, N-methyl D-aspartate 2C [Source:HGNC Symbol;Acc:4587]
ZBTB4	zinc finger and BTB domain containing 4 [Source:HGNC Symbol;Acc:23847]
RNF157	ring finger protein 157 [Source:HGNC Symbol;Acc:29402]
UBE2O	ubiquitin-conjugating enzyme E2O [Source:HGNC Symbol;Acc:29554]
SYNGR2	synaptogyrin 2 [Source:HGNC Symbol;Acc:11499]
ENGASE	endo-beta-N-acetylglucosaminidase [Source:HGNC Symbol;Acc:24622]
CARD14	caspase recruitment domain family, member 14 [Source:HGNC Symbol;Acc:16446]
RNF213	ring finger protein 213 [Source:HGNC Symbol;Acc:14539]
HGS	hepatocyte growth factor-regulated tyrosine kinase substrate [Source:HGNC Symbol;Acc:4897]
FN3K	fructosamine 3 kinase [Source:HGNC Symbol;Acc:24822]
SLC35G4	solute carrier family 35, member G4 [Source:HGNC Symbol;Acc:31043]
POTEC	POTE ankyrin domain family, member C [Source:HGNC Symbol;Acc:33894]
CABLES1	Cdk5 and Abl enzyme substrate 1 [Source:HGNC Symbol;Acc:25097]
NPC1	Niemann-Pick disease, type C1 [Source:HGNC Symbol;Acc:7897]
MEX3C	mex-3 homolog C (C. elegans) [Source:HGNC Symbol;Acc:28040]
TMEM200C	transmembrane protein 200C [Source:HGNC Symbol;Acc:37208]
COL24A1	collagen, type XXIV, alpha 1 [Source:HGNC Symbol;Acc:20821]
C18orf56	chromosome 18 open reading frame 56 [Source:HGNC Symbol;Acc:29553]
ZADH2	zinc binding alcohol dehydrogenase domain containing 2 [Source:HGNC Symbol;Acc:28697]
CTDP1	CTD (carboxy-terminal domain, RNA polymerase II, polypeptide A) phosphatase, subunit 1 [Source:HGNC Symbol;Acc:2498]
CCDC165	coiled-coil domain containing 165 [Source:HGNC Symbol;Acc:29121]
RBMXL1	RNA binding motif protein, X-linked-like 1 [Source:HGNC Symbol;Acc:25073]
GRIN3B	glutamate receptor, ionotropic, N-methyl-D-aspartate 3B [Source:HGNC Symbol;Acc:16768]
S1PR5	sphingosine-1-phosphate receptor 5 [Source:HGNC Symbol;Acc:14299]
ZNF443	zinc finger protein 443 [Source:HGNC Symbol;Acc:20878]
SAMD1	sterile alpha motif domain containing 1 [Source:HGNC Symbol;Acc:17958]
DAZAP1	DAZ associated protein 1 [Source:HGNC Symbol;Acc:2683]
NDUFB7	NADH dehydrogenase (ubiquinone) 1 beta subcomplex, 7, 18kDa [Source:HGNC Symbol;Acc:7702]
BRD4	bromodomain containing 4 [Source:HGNC Symbol;Acc:13575]
PGLYRP2	peptidoglycan recognition protein 2 [Source:HGNC Symbol;Acc:30013]
CYP4F8	cytochrome P450, family 4, subfamily F, polypeptide 8 [Source:HGNC Symbol;Acc:2648]
OR10H5	olfactory receptor, family 10, subfamily H, member 5 [Source:HGNC Symbol;Acc:15389]
KLF2	Kruppel-like factor 2 (lung) [Source:HGNC Symbol;Acc:6347]
MED26	mediator complex subunit 26 [Source:HGNC Symbol;Acc:2376]
PIK3R2	phosphoinositide-3-kinase, regulatory subunit 2 (beta) [Source:HGNC Symbol;Acc:8980]
ELL	elongation factor RNA polymerase II [Source:HGNC Symbol;Acc:23114]
ZNF93	zinc finger protein 93 [Source:HGNC Symbol;Acc:13169]
ZNF626	zinc finger protein 626 [Source:HGNC Symbol;Acc:30461]
ZNF208	zinc finger protein 208 [Source:HGNC Symbol;Acc:12999]
ZNF681	zinc finger protein 681 [Source:HGNC Symbol;Acc:26457]
ZNF536	zinc finger protein 536 [Source:HGNC Symbol;Acc:29025]
SLC7A10	solute carrier family 7 (neutral amino acid transporter light chain, asc system), member 10 [Source:HGNC Symbol;Acc:11058]
MAG	myelin associated glycoprotein [Source:HGNC Symbol;Acc:6783]
DMKN	dermokine [Source:HGNC Symbol;Acc:25063]
ATP4A	ATPase, H+/K+ exchanging, alpha polypeptide [Source:HGNC Symbol;Acc:819]
C19orf46	chromosome 19 open reading frame 46 [Source:HGNC Symbol;Acc:26703]
C19orf33	chromosome 19 open reading frame 33 [Source:HGNC Symbol;Acc:16668]
GGN	gametogenetin [Source:HGNC Symbol;Acc:18869]
FCGBP	Fc fragment of IgG binding protein [Source:HGNC Symbol;Acc:13572]
PRX	periaxin [Source:HGNC Symbol;Acc:13797]
CYP2F1	cytochrome P450, family 2, subfamily F, polypeptide 1 [Source:HGNC Symbol;Acc:2632]
GSK3A	glycogen synthase kinase 3 alpha [Source:HGNC Symbol;Acc:4616]
CIC	capicua homolog (Drosophila) [Source:HGNC Symbol;Acc:14214]
PSG4	pregnancy specific beta-1-glycoprotein 4 [Source:HGNC Symbol;Acc:9521]
CLASRP	CLK4-associating serine/arginine rich protein [Source:HGNC Symbol;Acc:17731]
MADCAM1	mucosal vascular addressin cell adhesion molecule 1 [Source:HGNC Symbol;Acc:6765]
MED25	mediator complex subunit 25 [Source:HGNC Symbol;Acc:28845]
AKT1S1	AKT1 substrate 1 (proline-rich) [Source:HGNC Symbol;Acc:28426]
KCNC3	potassium voltage-gated channel, Shaw-related subfamily, member 3 [Source:HGNC Symbol;Acc:6235]
CTU1	cytosolic thiouridylase subunit 1 homolog (S. pombe) [Source:HGNC Symbol;Acc:29590]
LILRA2	leukocyte immunoglobulin-like receptor, subfamily A (with TM domain), member 2 [Source:HGNC Symbol;Acc:6603]
KIR2DL3	killer cell immunoglobulin-like receptor, two domains, long cytoplasmic tail, 3 [Source:HGNC Symbol;Acc:6331]
KIR2DL1	killer cell immunoglobulin-like receptor, two domains, long cytoplasmic tail, 1 [Source:HGNC Symbol;Acc:6329]
KIR2DL4	killer cell immunoglobulin-like receptor, two domains, long cytoplasmic tail, 4 [Source:HGNC Symbol;Acc:6332]
ZNF787	zinc finger protein 787 [Source:HGNC Symbol;Acc:26998]
ZNF444	zinc finger protein 444 [Source:HGNC Symbol;Acc:16052]
HCN2	hyperpolarization activated cyclic nucleotide-gated potassium channel 2 [Source:HGNC Symbol;Acc:4846]
CRB3	crumbs homolog 3 (Drosophila) [Source:HGNC Symbol;Acc:20237]
TNFSF14	tumor necrosis factor (ligand) superfamily, member 14 [Source:HGNC Symbol;Acc:11930]
ZNF358	zinc finger protein 358 [Source:HGNC Symbol;Acc:16838]
CD209	CD209 molecule [Source:HGNC Symbol;Acc:1641]
AC010336.1	Uncharacterized protein [Source:UniProtKB/TrEMBL;Acc:F5H1R7]
LRRC8E	leucine rich repeat containing 8 family, member E [Source:HGNC Symbol;Acc:26272]
LPPR3.1	Lipid phosphate phosphatase-related protein type 3 [Source:UniProtKB/Swiss-Prot;Acc:Q6T4P5]
AZU1	azurocidin 1 [Source:HGNC Symbol;Acc:913]
ZNF414	zinc finger protein 414 [Source:HGNC Symbol;Acc:20630]
MUC16	mucin 16, cell surface associated [Source:HGNC Symbol;Acc:15582]
CSRP2BP	CSRP2 binding protein [Source:HGNC Symbol;Acc:15904]
TPX2	TPX2, microtubule-associated, homolog (Xenopus laevis) [Source:HGNC Symbol;Acc:1249]
C20orf194	chromosome 20 open reading frame 194 [Source:HGNC Symbol;Acc:17721]
TRIB3	tribbles homolog 3 (Drosophila) [Source:HGNC Symbol;Acc:16228]
ADNP	activity-dependent neuroprotector homeobox [Source:HGNC Symbol;Acc:15766]
SALL4	sal-like 4 (Drosophila) [Source:HGNC Symbol;Acc:15924]
ZFP64	zinc finger protein 64 homolog (mouse) [Source:HGNC Symbol;Acc:15940]
HRH3	histamine receptor H3 [Source:HGNC Symbol;Acc:5184]
RRM2	ribonucleotide reductase M2 [Source:HGNC Symbol;Acc:10452]
POU3F3	POU class 3 homeobox 3 [Source:HGNC Symbol;Acc:9216]
ST6GAL2	ST6 beta-galactosamide alpha-2,6-sialyltranferase 2 [Source:HGNC Symbol;Acc:10861]
SLC5A7	solute carrier family 5 (choline transporter), member 7 [Source:HGNC Symbol;Acc:14025]
EDAR	ectodysplasin A receptor [Source:HGNC Symbol;Acc:2895]
TTL	tubulin tyrosine ligase [Source:HGNC Symbol;Acc:21586]
TMPRSS15	transmembrane protease, serine 15 [Source:HGNC Symbol;Acc:9490]
POTEF	POTE ankyrin domain family, member F [Source:HGNC Symbol;Acc:33905]
POTEI	POTE ankyrin domain family, member I [Source:HGNC Symbol;Acc:37093]
SON	SON DNA binding protein [Source:HGNC Symbol;Acc:11183]
R3HDM1	R3H domain containing 1 [Source:HGNC Symbol;Acc:9757]
PRDM15	PR domain containing 15 [Source:HGNC Symbol;Acc:13999]
RRP1B	ribosomal RNA processing 1 homolog B (S. cerevisiae) [Source:HGNC Symbol;Acc:23818]
KRTAP10-4	keratin associated protein 10-4 [Source:HGNC Symbol;Acc:20521]
KRTAP10-6	keratin associated protein 10-6 [Source:HGNC Symbol;Acc:20523]
KRTAP10-7	keratin associated protein 10-7 [Source:HGNC Symbol;Acc:22970]
COL18A1	collagen, type XVIII, alpha 1 [Source:HGNC Symbol;Acc:2195]
NEB	nebulin [Source:HGNC Symbol;Acc:7720]
TANC1	tetratricopeptide repeat, ankyrin repeat and coiled-coil containing 1 [Source:HGNC Symbol;Acc:29364]
SMC6	structural maintenance of chromosomes 6 [Source:HGNC Symbol;Acc:20466]
TTN	titin [Source:HGNC Symbol;Acc:12403]
ZNF804A	zinc finger protein 804A [Source:HGNC Symbol;Acc:21711]
FAM171B	family with sequence similarity 171, member B [Source:HGNC Symbol;Acc:29412]
PGAP1	post-GPI attachment to proteins 1 [Source:HGNC Symbol;Acc:25712]
ORC2	origin recognition complex, subunit 2 [Source:HGNC Symbol;Acc:8488]
UNC80	unc-80 homolog (C. elegans) [Source:HGNC Symbol;Acc:26582]
POTEH	POTE ankyrin domain family, member H [Source:HGNC Symbol;Acc:133]
ZNF142	zinc finger protein 142 [Source:HGNC Symbol;Acc:12927]
CLDN5	claudin 5 [Source:HGNC Symbol;Acc:2047]
C22orf29	chromosome 22 open reading frame 29 [Source:HGNC Symbol;Acc:26112]
DNAJB2	DnaJ (Hsp40) homolog, subfamily B, member 2 [Source:HGNC Symbol;Acc:5228]
SCARF2	scavenger receptor class F, member 2 [Source:HGNC Symbol;Acc:19869]
GGTLC2	gamma-glutamyltransferase light chain 2 [Source:HGNC Symbol;Acc:18596]
CABIN1	calcineurin binding protein 1 [Source:HGNC Symbol;Acc:24187]
NEFH	neurofilament, heavy polypeptide [Source:HGNC Symbol;Acc:7737]
TRIP12	thyroid hormone receptor interactor 12 [Source:HGNC Symbol;Acc:12306]
GPR55	G protein-coupled receptor 55 [Source:HGNC Symbol;Acc:4511]
INPP5D	inositol polyphosphate-5-phosphatase, 145kDa [Source:HGNC Symbol;Acc:6079]
APOL1	apolipoprotein L, 1 [Source:HGNC Symbol;Acc:618]
CARD10	caspase recruitment domain family, member 10 [Source:HGNC Symbol;Acc:16422]
FAM132B	family with sequence similarity 132, member B [Source:HGNC Symbol;Acc:26727]
APOBEC3B	apolipoprotein B mRNA editing enzyme, catalytic polypeptide-like 3B [Source:HGNC Symbol;Acc:17352]
MKL1	megakaryoblastic leukemia (translocation) 1 [Source:HGNC Symbol;Acc:14334]
EP300	E1A binding protein p300 [Source:HGNC Symbol;Acc:3373]
GPR35	G protein-coupled receptor 35 [Source:HGNC Symbol;Acc:4492]
AQP12B	aquaporin 12B [Source:HGNC Symbol;Acc:6096]
XRCC6	X-ray repair complementing defective repair in Chinese hamster cells 6 [Source:HGNC Symbol;Acc:4055]
BRD1	bromodomain containing 1 [Source:HGNC Symbol;Acc:1102]
LMF2	lipase maturation factor 2 [Source:HGNC Symbol;Acc:25096]
EPT1	ethanolaminephosphotransferase 1 (CDP-ethanolamine-specific) [Source:HGNC Symbol;Acc:29361]
BIRC6	baculoviral IAP repeat containing 6 [Source:HGNC Symbol;Acc:13516]
CRIM1	cysteine rich transmembrane BMP regulator 1 (chordin-like) [Source:HGNC Symbol;Acc:2359]
MSH6	mutS homolog 6 (E. coli) [Source:HGNC Symbol;Acc:7329]
NRXN1	neurexin 1 [Source:HGNC Symbol;Acc:8008]
CEP68	centrosomal protein 68kDa [Source:HGNC Symbol;Acc:29076]
TLX2	T-cell leukemia homeobox 2 [Source:HGNC Symbol;Acc:5057]
HK2	hexokinase 2 [Source:HGNC Symbol;Acc:4923]
SMYD1	SET and MYND domain containing 1 [Source:HGNC Symbol;Acc:20986]
EIF2AK3	eukaryotic translation initiation factor 2-alpha kinase 3 [Source:HGNC Symbol;Acc:3255]
C2orf55	chromosome 2 open reading frame 55 [Source:HGNC Symbol;Acc:33454]
LNP1	leukemia NUP98 fusion partner 1 [Source:HGNC Symbol;Acc:28014]
FANCD2	Fanconi anemia, complementation group D2 [Source:HGNC Symbol;Acc:3585]
ADCY5	adenylate cyclase 5 [Source:HGNC Symbol;Acc:236]
HEG1	HEG homolog 1 (zebrafish) [Source:HGNC Symbol;Acc:29227]
RAF1	v-raf-1 murine leukemia viral oncogene homolog 1 [Source:HGNC Symbol;Acc:9829]
RYK	RYK receptor-like tyrosine kinase [Source:HGNC Symbol;Acc:10481]
C3orf72	chromosome 3 open reading frame 72 [Source:HGNC Symbol;Acc:34428]
SIAH2	seven in absentia homolog 2 (Drosophila) [Source:HGNC Symbol;Acc:10858]
CAPN7	calpain 7 [Source:HGNC Symbol;Acc:1484]
SI	sucrase-isomaltase (alpha-glucosidase) [Source:HGNC Symbol;Acc:10856]
YEATS2	YEATS domain containing 2 [Source:HGNC Symbol;Acc:25489]
MUC4	mucin 4, cell surface associated [Source:HGNC Symbol;Acc:7514]
MFI2	antigen p97 (melanoma associated) identified by monoclonal antibodies 133.2 and 96.5 [Source:HGNC Symbol;Acc:7037]
CSRNP1	cysteine-serine-rich nuclear protein 1 [Source:HGNC Symbol;Acc:14300]
NBEAL2	neurobeachin-like 2 [Source:HGNC Symbol;Acc:31928]
WDR6	WD repeat domain 6 [Source:HGNC Symbol;Acc:12758]
BSN	bassoon (presynaptic cytomatrix protein) [Source:HGNC Symbol;Acc:1117]
MST1	macrophage stimulating 1 (hepatocyte growth factor-like) [Source:HGNC Symbol;Acc:7380]
ZNF717	zinc finger protein 717 [Source:HGNC Symbol;Acc:29448]
OR5K3	olfactory receptor, family 5, subfamily K, member 3 [Source:HGNC Symbol;Acc:31290]
RNF212	ring finger protein 212 [Source:HGNC Symbol;Acc:27729]
PRSS12	protease, serine, 12 (neurotrypsin, motopsin) [Source:HGNC Symbol;Acc:9477]
BOD1L	biorientation of chromosomes in cell division 1-like [Source:HGNC Symbol;Acc:31792]
CRIPAK	cysteine-rich PAK1 inhibitor [Source:HGNC Symbol;Acc:26619]
ZNF827	zinc finger protein 827 [Source:HGNC Symbol;Acc:27193]
CPEB2	cytoplasmic polyadenylation element binding protein 2 [Source:HGNC Symbol;Acc:21745]
FNIP2	folliculin interacting protein 2 [Source:HGNC Symbol;Acc:29280]
ADAM29	ADAM metallopeptidase domain 29 [Source:HGNC Symbol;Acc:207]
DCTD	dCMP deaminase [Source:HGNC Symbol;Acc:2710]
C4orf44	chromosome 4 open reading frame 44 [Source:HGNC Symbol;Acc:33741]
ADRA2C	adrenergic, alpha-2C-, receptor [Source:HGNC Symbol;Acc:283]
OTOP1	otopetrin 1 [Source:HGNC Symbol;Acc:19656]
PIGG	phosphatidylinositol glycan anchor biosynthesis, class G [Source:HGNC Symbol;Acc:25985]
PDGFRA	platelet-derived growth factor receptor, alpha polypeptide [Source:HGNC Symbol;Acc:8803]
NOA1	nitric oxide associated 1 [Source:HGNC Symbol;Acc:28473]
JAKMIP1	janus kinase and microtubule interacting protein 1 [Source:HGNC Symbol;Acc:26460]
PCGF3	polycomb group ring finger 3 [Source:HGNC Symbol;Acc:10066]
BMP2K	BMP2 inducible kinase [Source:HGNC Symbol;Acc:18041]
DSPP	dentin sialophosphoprotein [Source:HGNC Symbol;Acc:3054]
IDUA	iduronidase, alpha-L- [Source:HGNC Symbol;Acc:5391]
FER	fer (fps/fes related) tyrosine kinase [Source:HGNC Symbol;Acc:3655]
ACSL6	acyl-CoA synthetase long-chain family member 6 [Source:HGNC Symbol;Acc:16496]
SHROOM1	shroom family member 1 [Source:HGNC Symbol;Acc:24084]
PHF15	PHD finger protein 15 [Source:HGNC Symbol;Acc:22984]
PCDHB8	protocadherin beta 8 [Source:HGNC Symbol;Acc:8693]
PCDHB16	protocadherin beta 16 [Source:HGNC Symbol;Acc:14546]
PCDHGA1	protocadherin gamma subfamily A, 1 [Source:HGNC Symbol;Acc:8696]
FAM105B	family with sequence similarity 105, member B [Source:HGNC Symbol;Acc:25118]
SYNPO	synaptopodin [Source:HGNC Symbol;Acc:30672]
SLC36A3	solute carrier family 36 (proton/amino acid symporter), member 3 [Source:HGNC Symbol;Acc:19659]
RANBP17	RAN binding protein 17 [Source:HGNC Symbol;Acc:14428]
SDHA	succinate dehydrogenase complex, subunit A, flavoprotein (Fp) [Source:HGNC Symbol;Acc:10680]
PAIP1	poly(A) binding protein interacting protein 1 [Source:HGNC Symbol;Acc:16945]
PARP8	poly (ADP-ribose) polymerase family, member 8 [Source:HGNC Symbol;Acc:26124]
MAP3K1	mitogen-activated protein kinase kinase kinase 1 [Source:HGNC Symbol;Acc:6848]
MAP1B	microtubule-associated protein 1B [Source:HGNC Symbol;Acc:6836]
RP11-428C6.1.1	Rho-guanine nucleotide exchange factor [Source:UniProtKB/Swiss-Prot;Acc:Q8N1W1]
GFM2	G elongation factor, mitochondrial 2 [Source:HGNC Symbol;Acc:29682]
ANKRD31	ankyrin repeat domain 31 [Source:HGNC Symbol;Acc:26853]
IQGAP2	IQ motif containing GTPase activating protein 2 [Source:HGNC Symbol;Acc:6111]
CMYA5	cardiomyopathy associated 5 [Source:HGNC Symbol;Acc:14305]
TMEM161B	transmembrane protein 161B [Source:HGNC Symbol;Acc:28483]
GPR98	G protein-coupled receptor 98 [Source:HGNC Symbol;Acc:17416]
NR2F1	nuclear receptor subfamily 2, group F, member 1 [Source:HGNC Symbol;Acc:7975]
BEND3	BEN domain containing 3 [Source:HGNC Symbol;Acc:23040]
CEP85L	centrosomal protein 85kDa-like [Source:HGNC Symbol;Acc:21638]
HIVEP2	human immunodeficiency virus type I enhancer binding protein 2 [Source:HGNC Symbol;Acc:4921]
ARID1B	AT rich interactive domain 1B (SWI1-like) [Source:HGNC Symbol;Acc:18040]
ZDHHC14	zinc finger, DHHC-type containing 14 [Source:HGNC Symbol;Acc:20341]
TCP10L2	t-complex 10-like 2 (mouse) [Source:HGNC Symbol;Acc:21254]
TCP10	t-complex 10 homolog (mouse) [Source:HGNC Symbol;Acc:11656]
MLLT4	myeloid/lymphoid or mixed-lineage leukemia (trithorax homolog, Drosophila); translocated to, 4 [Source:HGNC Symbol;Acc:7137]
DACT2	dapper, antagonist of beta-catenin, homolog 2 (Xenopus laevis) [Source:HGNC Symbol;Acc:21231]
TBP	TATA box binding protein [Source:HGNC Symbol;Acc:11588]
ZNF322	zinc finger protein 322 [Source:HGNC Symbol;Acc:23640]
HLA-A	major histocompatibility complex, class I, A [Source:HGNC Symbol;Acc:4931]
HLA-C	major histocompatibility complex, class I, C [Source:HGNC Symbol;Acc:4933]
HLA-B	major histocompatibility complex, class I, B [Source:HGNC Symbol;Acc:4932]
C2	complement component 2 [Source:HGNC Symbol;Acc:1248]
C4A	complement component 4A (Rodgers blood group) [Source:HGNC Symbol;Acc:1323]
HLA-DRB5	major histocompatibility complex, class II, DR beta 5 [Source:HGNC Symbol;Acc:4953]
HLA-DRB1	major histocompatibility complex, class II, DR beta 1 [Source:HGNC Symbol;Acc:4948]
HLA-DQA1	major histocompatibility complex, class II, DQ alpha 1 [Source:HGNC Symbol;Acc:4942]
TRERF1	transcriptional regulating factor 1 [Source:HGNC Symbol;Acc:18273]
RRP36	ribosomal RNA processing 36 homolog (S. cerevisiae) [Source:HGNC Symbol;Acc:21374]
TMEM151B	transmembrane protein 151B [Source:HGNC Symbol;Acc:21315]
PPP1R3G	protein phosphatase 1, regulatory subunit 3G [Source:HGNC Symbol;Acc:14945]
PKHD1	polycystic kidney and hepatic disease 1 (autosomal recessive) [Source:HGNC Symbol;Acc:9016]
UBE2CBP	ubiquitin-conjugating enzyme E2C binding protein [Source:HGNC Symbol;Acc:21381]
TSC22D4	TSC22 domain family, member 4 [Source:HGNC Symbol;Acc:21696]
AC118759.1	Uncharacterized protein [Source:UniProtKB/TrEMBL;Acc:A6NP22]
MUC12	mucin 12, cell surface associated [Source:HGNC Symbol;Acc:7510]
MUC17	mucin 17, cell surface associated [Source:HGNC Symbol;Acc:16800]
MLL5	myeloid/lymphoid or mixed-lineage leukemia 5 (trithorax homolog, Drosophila) [Source:HGNC Symbol;Acc:18541]
PHF14	PHD finger protein 14 [Source:HGNC Symbol;Acc:22203]
VWDE	von Willebrand factor D and EGF domains [Source:HGNC Symbol;Acc:21897]
UNCX	UNC homeobox [Source:HGNC Symbol;Acc:33194]
TNPO3	transportin 3 [Source:HGNC Symbol;Acc:17103]
KLF14	Kruppel-like factor 14 [Source:HGNC Symbol;Acc:23025]
CALD1	caldesmon 1 [Source:HGNC Symbol;Acc:1441]
DGKI	diacylglycerol kinase, iota [Source:HGNC Symbol;Acc:2855]
EPHB6	EPH receptor B6 [Source:HGNC Symbol;Acc:3396]
NOS3	nitric oxide synthase 3 (endothelial cell) [Source:HGNC Symbol;Acc:7876]
SLC4A2	solute carrier family 4, anion exchanger, member 2 (erythrocyte membrane protein band 3-like 1) [Source:HGNC Symbol;Acc:11028]
MLL3	myeloid/lymphoid or mixed-lineage leukemia 3 [Source:HGNC Symbol;Acc:13726]
PAXIP1	PAX interacting (with transcription-activation domain) protein 1 [Source:HGNC Symbol;Acc:8624]
SNX8	sorting nexin 8 [Source:HGNC Symbol;Acc:14972]
HOXA1	homeobox A1 [Source:HGNC Symbol;Acc:5099]
HOXA4	homeobox A4 [Source:HGNC Symbol;Acc:5105]
HOXA10	homeobox A10 [Source:HGNC Symbol;Acc:5100]
SDK1	sidekick cell adhesion molecule 1 [Source:HGNC Symbol;Acc:19307]
TBX20	T-box 20 [Source:HGNC Symbol;Acc:11598]
SUMF2	sulfatase modifying factor 2 [Source:HGNC Symbol;Acc:20415]
CCZ1B	CCZ1 vacuolar protein trafficking and biogenesis associated homolog B (S. cerevisiae) [Source:HGNC Symbol;Acc:21717]
FZD9	frizzled family receptor 9 [Source:HGNC Symbol;Acc:4047]
BAZ1B	bromodomain adjacent to zinc finger domain, 1B [Source:HGNC Symbol;Acc:961]
HSPB1	heat shock 27kDa protein 1 [Source:HGNC Symbol;Acc:5246]
GATAD1	GATA zinc finger domain containing 1 [Source:HGNC Symbol;Acc:29941]
LMTK2	lemur tyrosine kinase 2 [Source:HGNC Symbol;Acc:17880]
CYP3A7	cytochrome P450, family 3, subfamily A, polypeptide 7 [Source:HGNC Symbol;Acc:2640]
OXR1	oxidation resistance 1 [Source:HGNC Symbol;Acc:15822]
GATA4	GATA binding protein 4 [Source:HGNC Symbol;Acc:4173]
C8orf85	chromosome 8 open reading frame 85 [Source:HGNC Symbol;Acc:33842]
COL22A1	collagen, type XXII, alpha 1 [Source:HGNC Symbol;Acc:22989]
MAFA	v-maf musculoaponeurotic fibrosarcoma oncogene homolog A (avian) [Source:HGNC Symbol;Acc:23145]
TSTA3	tissue specific transplantation antigen P35B [Source:HGNC Symbol;Acc:12390]
SCRIB	scribbled homolog (Drosophila) [Source:HGNC Symbol;Acc:30377]
SCRT1	scratch homolog 1, zinc finger protein (Drosophila) [Source:HGNC Symbol;Acc:15950]
EFHA2	EF-hand domain family, member A2 [Source:HGNC Symbol;Acc:27820]
ADAM28	ADAM metallopeptidase domain 28 [Source:HGNC Symbol;Acc:206]
SCARA5	scavenger receptor class A, member 5 (putative) [Source:HGNC Symbol;Acc:28701]
C8orf80	chromosome 8 open reading frame 80 [Source:HGNC Symbol;Acc:33550]
RAB11FIP1	RAB11 family interacting protein 1 (class I) [Source:HGNC Symbol;Acc:30265]
VCPIP1	valosin containing protein (p97)/p47 complex interacting protein 1 [Source:HGNC Symbol;Acc:30897]
PAG1	phosphoprotein associated with glycosphingolipid microdomains 1 [Source:HGNC Symbol;Acc:30043]
ABCA1	ATP-binding cassette, sub-family A (ABC1), member 1 [Source:HGNC Symbol;Acc:29]
SVEP1	sushi, von Willebrand factor type A, EGF and pentraxin domain containing 1 [Source:HGNC Symbol;Acc:15985]
CNTRL	centriolin [Source:HGNC Symbol;Acc:1858]
C9orf150	chromosome 9 open reading frame 150 [Source:HGNC Symbol;Acc:31452]
DNM1	dynamin 1 [Source:HGNC Symbol;Acc:2972]
SURF4	surfeit 4 [Source:HGNC Symbol;Acc:11476]
ADAMTSL2	ADAMTS-like 2 [Source:HGNC Symbol;Acc:14631]
OBP2A	odorant binding protein 2A [Source:HGNC Symbol;Acc:23380]
UBAC1	UBA domain containing 1 [Source:HGNC Symbol;Acc:30221]
GPSM1	G-protein signaling modulator 1 [Source:HGNC Symbol;Acc:17858]
C9orf140	chromosome 9 open reading frame 140 [Source:HGNC Symbol;Acc:28055]
C9orf93	chromosome 9 open reading frame 93 [Source:HGNC Symbol;Acc:29828]
PLAA	phospholipase A2-activating protein [Source:HGNC Symbol;Acc:9043]
FANCG	Fanconi anemia, complementation group G [Source:HGNC Symbol;Acc:3588]
CCDC107	coiled-coil domain containing 107 [Source:HGNC Symbol;Acc:28465]
CNTNAP3	contactin associated protein-like 3 [Source:HGNC Symbol;Acc:13834]
ANKRD20A3	ankyrin repeat domain 20 family, member A3 [Source:HGNC Symbol;Acc:31981]
CNTNAP3B	contactin associated protein-like 3B [Source:HGNC Symbol;Acc:32035]
KDM4C	lysine (K)-specific demethylase 4C [Source:HGNC Symbol;Acc:17071]
VPS13A	vacuolar protein sorting 13 homolog A (S. cerevisiae) [Source:HGNC Symbol;Acc:1908]
CEP78	centrosomal protein 78kDa [Source:HGNC Symbol;Acc:25740]
FAM22F	family with sequence similarity 22, member F [Source:HGNC Symbol;Acc:23450]
ESX1	ESX homeobox 1 [Source:HGNC Symbol;Acc:14865]
ENOX2	ecto-NOX disulfide-thiol exchanger 2 [Source:HGNC Symbol;Acc:2259]
RBMX	RNA binding motif protein, X-linked [Source:HGNC Symbol;Acc:9910]
MAGEC1	melanoma antigen family C, 1 [Source:HGNC Symbol;Acc:6812]
SPRY3	sprouty homolog 3 (Drosophila) [Source:HGNC Symbol;Acc:11271]
ZBED1	zinc finger, BED-type containing 1 [Source:HGNC Symbol;Acc:447]
PRKX	protein kinase, X-linked [Source:HGNC Symbol;Acc:9441]
RPGR	retinitis pigmentosa GTPase regulator [Source:HGNC Symbol;Acc:10295]
OTUD5	OTU domain containing 5 [Source:HGNC Symbol;Acc:25402]
GRIPAP1	GRIP1 associated protein 1 [Source:HGNC Symbol;Acc:18706]
MTRNR2L10	MT-RNR2-like 10 [Source:HGNC Symbol;Acc:37167]
ZXDB	zinc finger, X-linked, duplicated B [Source:HGNC Symbol;Acc:13199]
VCX3A	variable charge, X-linked 3A [Source:HGNC Symbol;Acc:18159]
HEPH	hephaestin [Source:HGNC Symbol;Acc:4866]
MAGEE1	melanoma antigen family E, 1 [Source:HGNC Symbol;Acc:24934]
VCX	variable charge, X-linked [Source:HGNC Symbol;Acc:12667]
RPS6KA6	ribosomal protein S6 kinase, 90kDa, polypeptide 6 [Source:HGNC Symbol;Acc:10435]
VCX3B	variable charge, X-linked 3B [Source:HGNC Symbol;Acc:31838]
PCDH11X	protocadherin 11 X-linked [Source:HGNC Symbol;Acc:8656]
