# Supplementary material for: Whole genome sequencing of matched tumor, adjacent non-tumor tissues and corresponding normal blood samples of hepatocellular carcinoma patients revealed dynamic changes of the mutations profiles during hepatocarcinogenesis
Source: Oncotarget. 2017 Feb 17;8(16):26185–99. doi: 10.18632/oncotarget.15428 (PMC5432249; doi:10.18632/oncotarget.15428)
Supplement: Supplementary file 8 [file oncotarget-08-26185-s008.xlsx]

## Sheet: Sheet1
Supplementary Table 7. List of somatic genes shared by tumor and adjacent non-tumor tissues
GENE_NAME	DESCRIPTION
ADRB1	adrenergic, beta-1-, receptor [Source:HGNC Symbol;Acc:285]
TTC40	tetratricopeptide repeat domain 40 [Source:HGNC Symbol;Acc:25247]
ADARB2	adenosine deaminase, RNA-specific, B2 [Source:HGNC Symbol;Acc:227]
PTF1A	pancreas specific transcription factor, 1a [Source:HGNC Symbol;Acc:23734]
BMS1	BMS1 homolog, ribosome assembly protein (yeast) [Source:HGNC Symbol;Acc:23505]
FAM25A	family with sequence similarity 25, member A [Source:HGNC Symbol;Acc:23436]
GPR88	G protein-coupled receptor 88 [Source:HGNC Symbol;Acc:4539]
MUC6	mucin 6, oligomeric mucus/gel-forming [Source:HGNC Symbol;Acc:7517]
MCAM	melanoma cell adhesion molecule [Source:HGNC Symbol;Acc:6934]
OR8B3	olfactory receptor, family 8, subfamily B, member 3 [Source:HGNC Symbol;Acc:8472]
ADAMTS8	ADAM metallopeptidase with thrombospondin type 1 motif, 8 [Source:HGNC Symbol;Acc:224]
KRTAP5-5	keratin associated protein 5-5 [Source:HGNC Symbol;Acc:23601]
FAM132A	family with sequence similarity 132, member A [Source:HGNC Symbol;Acc:32308]
C1orf167	chromosome 1 open reading frame 167 [Source:HGNC Symbol;Acc:25262]
NOTCH2	notch 2 [Source:HGNC Symbol;Acc:7882]
PRAMEF2	PRAME family member 2 [Source:HGNC Symbol;Acc:28841]
PDE4DIP	phosphodiesterase 4D interacting protein [Source:HGNC Symbol;Acc:15580]
OR4C3	olfactory receptor, family 4, subfamily C, member 3 [Source:HGNC Symbol;Acc:14697]
TCHH	trichohyalin [Source:HGNC Symbol;Acc:11791]
HRNR	hornerin [Source:HGNC Symbol;Acc:20846]
FLG	filaggrin [Source:HGNC Symbol;Acc:3748]
FLG2	filaggrin family member 2 [Source:HGNC Symbol;Acc:33276]
LCE1D	late cornified envelope 1D [Source:HGNC Symbol;Acc:29465]
IVL	involucrin [Source:HGNC Symbol;Acc:6187]
LOR	loricrin [Source:HGNC Symbol;Acc:6663]
UBQLNL	ubiquilin-like [Source:HGNC Symbol;Acc:28294]
SEMA4A	sema domain, immunoglobulin domain (Ig), transmembrane domain (TM) and short cytoplasmic domain, (semaphorin) 4A [Source:HGNC Symbol;Acc:10729]
HSPA6	heat shock 70kDa protein 6 (HSP70B) [Source:HGNC Symbol;Acc:5239]
HSPA6	heat shock 70kDa protein 6 (HSP70B) [Source:HGNC Symbol;Acc:5239]
INTS5	integrator complex subunit 5 [Source:HGNC Symbol;Acc:29352]
SAC3D1	SAC3 domain containing 1 [Source:HGNC Symbol;Acc:30179]
RBMXL2	RNA binding motif protein, X-linked-like 2 [Source:HGNC Symbol;Acc:17886]
KRTAP5-8	keratin associated protein 5-8 [Source:HGNC Symbol;Acc:23603]
CROCC	ciliary rootlet coiled-coil, rootletin [Source:HGNC Symbol;Acc:21299]
RNF169	ring finger protein 169 [Source:HGNC Symbol;Acc:26961]
CEP350	centrosomal protein 350kDa [Source:HGNC Symbol;Acc:24238]
IER5	immediate early response 5 [Source:HGNC Symbol;Acc:5393]
EFCAB4A	EF-hand calcium binding domain 4A [Source:HGNC Symbol;Acc:28703]
PRG4	proteoglycan 4 [Source:HGNC Symbol;Acc:9364]
C1orf222	chromosome 1 open reading frame 222 [Source:HGNC Symbol;Acc:27917]
CNTN5	contactin 5 [Source:HGNC Symbol;Acc:2175]
C4BPA	complement component 4 binding protein, alpha [Source:HGNC Symbol;Acc:1325]
CR1L	complement component (3b/4b) receptor 1-like [Source:HGNC Symbol;Acc:2335]
ATXN2	ataxin 2 [Source:HGNC Symbol;Acc:10555]
TAS2R43	taste receptor, type 2, member 43 [Source:HGNC Symbol;Acc:18875]
NCOR2	nuclear receptor corepressor 2 [Source:HGNC Symbol;Acc:7673]
FBRSL1	fibrosin-like 1 [Source:HGNC Symbol;Acc:29308]
CAPN2	calpain 2, (m/II) large subunit [Source:HGNC Symbol;Acc:1479]
TRIM11	tripartite motif containing 11 [Source:HGNC Symbol;Acc:16281]
TMTC1	transmembrane and tetratricopeptide repeat containing 1 [Source:HGNC Symbol;Acc:24099]
IRF2BP2	interferon regulatory factor 2 binding protein 2 [Source:HGNC Symbol;Acc:21729]
MTR	5-methyltetrahydrofolate-homocysteine methyltransferase [Source:HGNC Symbol;Acc:7468]
OR2T6	olfactory receptor, family 2, subfamily T, member 6 [Source:HGNC Symbol;Acc:15018]
OR2T27	olfactory receptor, family 2, subfamily T, member 27 [Source:HGNC Symbol;Acc:31252]
AQP5	aquaporin 5 [Source:HGNC Symbol;Acc:638]
SCNN1A	sodium channel, nonvoltage-gated 1 alpha [Source:HGNC Symbol;Acc:10599]
PAWR	PRKC, apoptosis, WT1, regulator [Source:HGNC Symbol;Acc:8614]
RAB42	RAB42, member RAS oncogene family [Source:HGNC Symbol;Acc:28702]
TMCC3	transmembrane and coiled-coil domain family 3 [Source:HGNC Symbol;Acc:29199]
ERCC5	excision repair cross-complementing rodent repair deficiency, complementation group 5 [Source:HGNC Symbol;Acc:3437]
RNF19B	ring finger protein 19B [Source:HGNC Symbol;Acc:26886]
SLAIN1	SLAIN motif family, member 1 [Source:HGNC Symbol;Acc:26387]
SLC15A1	solute carrier family 15 (oligopeptide transporter), member 1 [Source:HGNC Symbol;Acc:10920]
BMP8A	bone morphogenetic protein 8a [Source:HGNC Symbol;Acc:21650]
AHNAK2	AHNAK nucleoprotein 2 [Source:HGNC Symbol;Acc:20125]
CITED4	Cbp/p300-interacting transactivator, with Glu/Asp-rich carboxy-terminal domain, 4 [Source:HGNC Symbol;Acc:18696]
OR4K13	olfactory receptor, family 4, subfamily K, member 13 [Source:HGNC Symbol;Acc:15351]
TRAPPC6B	trafficking protein particle complex 6B [Source:HGNC Symbol;Acc:23066]
LRFN5	leucine rich repeat and fibronectin type III domain containing 5 [Source:HGNC Symbol;Acc:20360]
CYP4A22	cytochrome P450, family 4, subfamily A, polypeptide 22 [Source:HGNC Symbol;Acc:20575]
CMPK1	cytidine monophosphate (UMP-CMP) kinase 1, cytosolic [Source:HGNC Symbol;Acc:18170]
FOXD2	forkhead box D2 [Source:HGNC Symbol;Acc:3803]
C14orf49	chromosome 14 open reading frame 49 [Source:HGNC Symbol;Acc:19861]
RP11-382B18.2.1	Golgin subfamily A member 8-like protein 2 [Source:UniProtKB/Swiss-Prot;Acc:A6NP81]
MAP1A	microtubule-associated protein 1A [Source:HGNC Symbol;Acc:6835]
FAM214A	family with sequence similarity 214, member A [Source:HGNC Symbol;Acc:25609]
LACTB	lactamase, beta [Source:HGNC Symbol;Acc:16468]
SLC24A1	solute carrier family 24 (sodium/potassium/calcium exchanger), member 1 [Source:HGNC Symbol;Acc:10975]
SKOR1	SKI family transcriptional corepressor 1 [Source:HGNC Symbol;Acc:21326]
ISLR2	immunoglobulin superfamily containing leucine-rich repeat 2 [Source:HGNC Symbol;Acc:29286]
TBC1D2B	TBC1 domain family, member 2B [Source:HGNC Symbol;Acc:29183]
MORF4L1	mortality factor 4 like 1 [Source:HGNC Symbol;Acc:16989]
GSPT1	G1 to S phase transition 1 [Source:HGNC Symbol;Acc:4621]
NME3	non-metastatic cells 3, protein expressed in [Source:HGNC Symbol;Acc:7851]
SMG1	smg-1 homolog, phosphatidylinositol 3-kinase-related kinase (C. elegans) [Source:HGNC Symbol;Acc:30045]
ZNF598	zinc finger protein 598 [Source:HGNC Symbol;Acc:28079]
SEC14L5	SEC14-like 5 (S. cerevisiae) [Source:HGNC Symbol;Acc:29032]
CCDC102A	coiled-coil domain containing 102A [Source:HGNC Symbol;Acc:28097]
PLEKHG4	pleckstrin homology domain containing, family G (with RhoGef domain) member 4 [Source:HGNC Symbol;Acc:24501]
SLC12A4	solute carrier family 12 (potassium/chloride transporters), member 4 [Source:HGNC Symbol;Acc:10913]
CLEC18C	C-type lectin domain family 18, member C [Source:HGNC Symbol;Acc:28538]
MON1B	MON1 homolog B (yeast) [Source:HGNC Symbol;Acc:25020]
SPIRE2	spire homolog 2 (Drosophila) [Source:HGNC Symbol;Acc:30623]
CENPV	centromere protein V [Source:HGNC Symbol;Acc:29920]
FBXW10	F-box and WD repeat domain containing 10 [Source:HGNC Symbol;Acc:1211]
KCNJ12	potassium inwardly-rectifying channel, subfamily J, member 12 [Source:HGNC Symbol;Acc:6258]
OR3A3	olfactory receptor, family 3, subfamily A, member 3 [Source:HGNC Symbol;Acc:8284]
KRT10	keratin 10 [Source:HGNC Symbol;Acc:6413]
KRTAP2-1	keratin associated protein 2-1 [Source:HGNC Symbol;Acc:16775]
KRTAP4-5	keratin associated protein 4-5 [Source:HGNC Symbol;Acc:18899]
KRTAP4-4	keratin associated protein 4-4 [Source:HGNC Symbol;Acc:16928]
KRT16	keratin 16 [Source:HGNC Symbol;Acc:6423]
CDC27	cell division cycle 27 homolog (S. cerevisiae) [Source:HGNC Symbol;Acc:1728]
TBX21	T-box 21 [Source:HGNC Symbol;Acc:11599]
COPZ2	coatomer protein complex, subunit zeta 2 [Source:HGNC Symbol;Acc:19356]
GLTPD2	glycolipid transfer protein domain containing 2 [Source:HGNC Symbol;Acc:33756]
VPS53	vacuolar protein sorting 53 homolog (S. cerevisiae) [Source:HGNC Symbol;Acc:25608]
YBX2	Y box binding protein 2 [Source:HGNC Symbol;Acc:17948]
TSEN54	tRNA splicing endonuclease 54 homolog (S. cerevisiae) [Source:HGNC Symbol;Acc:27561]
QRICH2	glutamine rich 2 [Source:HGNC Symbol;Acc:25326]
TP53	tumor protein p53 [Source:HGNC Symbol;Acc:11998]
KDM6B	lysine (K)-specific demethylase 6B [Source:HGNC Symbol;Acc:29012]
SLC38A10	solute carrier family 38, member 10 [Source:HGNC Symbol;Acc:28237]
MRPL12	mitochondrial ribosomal protein L12 [Source:HGNC Symbol;Acc:10378]
NPC1	Niemann-Pick disease, type C1 [Source:HGNC Symbol;Acc:7897]
NDC80	NDC80 kinetochore complex component homolog (S. cerevisiae) [Source:HGNC Symbol;Acc:16909]
ZNF532	zinc finger protein 532 [Source:HGNC Symbol;Acc:30940]
SYDE2	synapse defective 1, Rho GTPase, homolog 2 (C. elegans) [Source:HGNC Symbol;Acc:25841]
SAMD11	sterile alpha motif domain containing 11 [Source:HGNC Symbol;Acc:28706]
RBMXL1	RNA binding motif protein, X-linked-like 1 [Source:HGNC Symbol;Acc:25073]
GRIN3B	glutamate receptor, ionotropic, N-methyl-D-aspartate 3B [Source:HGNC Symbol;Acc:16768]
ABCA7	ATP-binding cassette, sub-family A (ABC1), member 7 [Source:HGNC Symbol;Acc:37]
C19orf57	chromosome 19 open reading frame 57 [Source:HGNC Symbol;Acc:28153]
MYO9B	myosin IXB [Source:HGNC Symbol;Acc:7609]
RGS9BP	regulator of G protein signaling 9 binding protein [Source:HGNC Symbol;Acc:30304]
DMKN	dermokine [Source:HGNC Symbol;Acc:25063]
EID2	EP300 interacting inhibitor of differentiation 2 [Source:HGNC Symbol;Acc:28292]
CYP2A7	cytochrome P450, family 2, subfamily A, polypeptide 7 [Source:HGNC Symbol;Acc:2611]
PSG9	pregnancy specific beta-1-glycoprotein 9 [Source:HGNC Symbol;Acc:9526]
PLIN4	perilipin 4 [Source:HGNC Symbol;Acc:29393]
CCDC61	coiled-coil domain containing 61 [Source:HGNC Symbol;Acc:33629]
CGB7	chorionic gonadotropin, beta polypeptide 7 [Source:HGNC Symbol;Acc:16451]
MADCAM1	mucosal vascular addressin cell adhesion molecule 1 [Source:HGNC Symbol;Acc:6765]
AP2A1	adaptor-related protein complex 2, alpha 1 subunit [Source:HGNC Symbol;Acc:561]
HSPBP1	HSPA (heat shock 70kDa) binding protein, cytoplasmic cochaperone 1 [Source:HGNC Symbol;Acc:24989]
TMEM238	transmembrane protein 238 [Source:HGNC Symbol;Acc:40042]
ZNF628	zinc finger protein 628 [Source:HGNC Symbol;Acc:28054]
ZNF135	zinc finger protein 135 [Source:HGNC Symbol;Acc:12919]
FUT5	fucosyltransferase 5 (alpha (1,3) fucosyltransferase) [Source:HGNC Symbol;Acc:4016]
INSR	insulin receptor [Source:HGNC Symbol;Acc:6091]
KIAA0889	KIAA0889 [Source:HGNC Symbol;Acc:16111]
TCF15	transcription factor 15 (basic helix-loop-helix) [Source:HGNC Symbol;Acc:11627]
LONRF2	LON peptidase N-terminal domain and ring finger 2 [Source:HGNC Symbol;Acc:24788]
RRM2	ribonucleotide reductase M2 [Source:HGNC Symbol;Acc:10452]
SLC5A7	solute carrier family 5 (choline transporter), member 7 [Source:HGNC Symbol;Acc:14025]
ROCK2	Rho-associated, coiled-coil containing protein kinase 2 [Source:HGNC Symbol;Acc:10252]
POTEF	POTE ankyrin domain family, member F [Source:HGNC Symbol;Acc:33905]
AC131180.1	POTE ankyrin domain family member E [Source:UniProtKB/Swiss-Prot;Acc:Q6S8J3]
CLIC6	chloride intracellular channel 6 [Source:HGNC Symbol;Acc:2065]
RUNX1	runt-related transcription factor 1 [Source:HGNC Symbol;Acc:10471]
KRTAP10-7	keratin associated protein 10-7 [Source:HGNC Symbol;Acc:22970]
KRTAP10-9	keratin associated protein 10-9 [Source:HGNC Symbol;Acc:22971]
KRTAP10-10	keratin associated protein 10-10 [Source:HGNC Symbol;Acc:22972]
PRODH	proline dehydrogenase (oxidase) 1 [Source:HGNC Symbol;Acc:9453]
TBX1	T-box 1 [Source:HGNC Symbol;Acc:11592]
SCARF2	scavenger receptor class F, member 2 [Source:HGNC Symbol;Acc:19869]
RIMBP3B	RIMS binding protein 3B [Source:HGNC Symbol;Acc:33891]
SCG2	secretogranin II [Source:HGNC Symbol;Acc:10575]
TRIP12	thyroid hormone receptor interactor 12 [Source:HGNC Symbol;Acc:12306]
UGT1A5	UDP glucuronosyltransferase 1 family, polypeptide A5 [Source:HGNC Symbol;Acc:12537]
RBFOX2	RNA binding protein, fox-1 homolog (C. elegans) 2 [Source:HGNC Symbol;Acc:9906]
APOL1	apolipoprotein L, 1 [Source:HGNC Symbol;Acc:618]
RP3-402G11.5.1	Selenoprotein O [Source:UniProtKB/Swiss-Prot;Acc:Q9BVL4]
PKDCC	protein kinase domain containing, cytoplasmic homolog (mouse) [Source:HGNC Symbol;Acc:25123]
TEKT4	tektin 4 [Source:HGNC Symbol;Acc:31012]
ANKRD36	ankyrin repeat domain 36 [Source:HGNC Symbol;Acc:24079]
TMEM131	transmembrane protein 131 [Source:HGNC Symbol;Acc:30366]
ZXDC	ZXD family zinc finger C [Source:HGNC Symbol;Acc:28160]
RYK	RYK receptor-like tyrosine kinase [Source:HGNC Symbol;Acc:10481]
PLCL2	phospholipase C-like 2 [Source:HGNC Symbol;Acc:9064]
MUC4	mucin 4, cell surface associated [Source:HGNC Symbol;Acc:7514]
LRRC33	leucine rich repeat containing 33 [Source:HGNC Symbol;Acc:24613]
GLB1	galactosidase, beta 1 [Source:HGNC Symbol;Acc:4298]
PDCD6IP	programmed cell death 6 interacting protein [Source:HGNC Symbol;Acc:8766]
PTPN23	protein tyrosine phosphatase, non-receptor type 23 [Source:HGNC Symbol;Acc:14406]
GPR62	G protein-coupled receptor 62 [Source:HGNC Symbol;Acc:13301]
ZNF717	zinc finger protein 717 [Source:HGNC Symbol;Acc:29448]
EPHA6	EPH receptor A6 [Source:HGNC Symbol;Acc:19296]
C4orf32	chromosome 4 open reading frame 32 [Source:HGNC Symbol;Acc:26813]
CCDC110	coiled-coil domain containing 110 [Source:HGNC Symbol;Acc:28504]
OTOP1	otopetrin 1 [Source:HGNC Symbol;Acc:19656]
ZAR1	zygote arrest 1 [Source:HGNC Symbol;Acc:20436]
NOA1	nitric oxide associated 1 [Source:HGNC Symbol;Acc:28473]
ZNF595	zinc finger protein 595 [Source:HGNC Symbol;Acc:27196]
DGKQ	diacylglycerol kinase, theta 110kDa [Source:HGNC Symbol;Acc:2856]
CAMK4	calcium/calmodulin-dependent protein kinase IV [Source:HGNC Symbol;Acc:1464]
PHF15	PHD finger protein 15 [Source:HGNC Symbol;Acc:22984]
DNAH5	dynein, axonemal, heavy chain 5 [Source:HGNC Symbol;Acc:2950]
FAM105A	family with sequence similarity 105, member A [Source:HGNC Symbol;Acc:25629]
C5orf41	chromosome 5 open reading frame 41 [Source:HGNC Symbol;Acc:24050]
GRM6	glutamate receptor, metabotropic 6 [Source:HGNC Symbol;Acc:4598]
PPAP2A	phosphatidic acid phosphatase type 2A [Source:HGNC Symbol;Acc:9228]
ZBED3	zinc finger, BED-type containing 3 [Source:HGNC Symbol;Acc:20711]
ADCY2	adenylate cyclase 2 (brain) [Source:HGNC Symbol;Acc:233]
ZDHHC11	zinc finger, DHHC-type containing 11 [Source:HGNC Symbol;Acc:19158]
GPR150	G protein-coupled receptor 150 [Source:HGNC Symbol;Acc:23628]
SOBP	sine oculis binding protein homolog (Drosophila) [Source:HGNC Symbol;Acc:29256]
FOXQ1	forkhead box Q1 [Source:HGNC Symbol;Acc:20951]
FOXF2	forkhead box F2 [Source:HGNC Symbol;Acc:3810]
SHPRH	SNF2 histone linker PHD RING helicase [Source:HGNC Symbol;Acc:19336]
LRP11	low density lipoprotein receptor-related protein 11 [Source:HGNC Symbol;Acc:16936]
TIAM2	T-cell lymphoma invasion and metastasis 2 [Source:HGNC Symbol;Acc:11806]
PRR18	proline rich 18 [Source:HGNC Symbol;Acc:28574]
TCP10L2	t-complex 10-like 2 (mouse) [Source:HGNC Symbol;Acc:21254]
DEK	DEK oncogene [Source:HGNC Symbol;Acc:2768]
HLA-A	major histocompatibility complex, class I, A [Source:HGNC Symbol;Acc:4931]
DPCR1	diffuse panbronchiolitis critical region 1 [Source:HGNC Symbol;Acc:21666]
CDSN	corneodesmosin [Source:HGNC Symbol;Acc:1802]
HLA-C	major histocompatibility complex, class I, C [Source:HGNC Symbol;Acc:4933]
HLA-B	major histocompatibility complex, class I, B [Source:HGNC Symbol;Acc:4932]
HLA-DRB5	major histocompatibility complex, class II, DR beta 5 [Source:HGNC Symbol;Acc:4953]
BAI3	brain-specific angiogenesis inhibitor 3 [Source:HGNC Symbol;Acc:945]
SMAP1	small ArfGAP 1 [Source:HGNC Symbol;Acc:19651]
OGFRL1	opioid growth factor receptor-like 1 [Source:HGNC Symbol;Acc:21378]
BMP6	bone morphogenetic protein 6 [Source:HGNC Symbol;Acc:1073]
PHIP	pleckstrin homology domain interacting protein [Source:HGNC Symbol;Acc:15673]
MUC17	mucin 17, cell surface associated [Source:HGNC Symbol;Acc:16800]
NRCAM	neuronal cell adhesion molecule [Source:HGNC Symbol;Acc:7994]
THSD7A	thrombospondin, type I, domain containing 7A [Source:HGNC Symbol;Acc:22207]
CALD1	caldesmon 1 [Source:HGNC Symbol;Acc:1441]
CHST12	carbohydrate (chondroitin 4) sulfotransferase 12 [Source:HGNC Symbol;Acc:17423]
HOXA4	homeobox A4 [Source:HGNC Symbol;Acc:5105]
NPC1L1	NPC1 (Niemann-Pick disease, type C1, gene)-like 1 [Source:HGNC Symbol;Acc:7898]
IGFBP3	insulin-like growth factor binding protein 3 [Source:HGNC Symbol;Acc:5472]
TNRC18	trinucleotide repeat containing 18 [Source:HGNC Symbol;Acc:11962]
ZNF479	zinc finger protein 479 [Source:HGNC Symbol;Acc:23258]
SEMA3E	sema domain, immunoglobulin domain (Ig), short basic domain, secreted, (semaphorin) 3E [Source:HGNC Symbol;Acc:10727]
SLC35G5	solute carrier family 35, member G5 [Source:HGNC Symbol;Acc:15546]
CSMD3	CUB and Sushi multiple domains 3 [Source:HGNC Symbol;Acc:19291]
RAD21	RAD21 homolog (S. pombe) [Source:HGNC Symbol;Acc:9811]
TG	thyroglobulin [Source:HGNC Symbol;Acc:11764]
TRAPPC9	trafficking protein particle complex 9 [Source:HGNC Symbol;Acc:30832]
MAFA	v-maf musculoaponeurotic fibrosarcoma oncogene homolog A (avian) [Source:HGNC Symbol;Acc:23145]
PLEC	plectin [Source:HGNC Symbol;Acc:9069]
SLC39A4	solute carrier family 39 (zinc transporter), member 4 [Source:HGNC Symbol;Acc:17129]
SCARA5	scavenger receptor class A, member 5 (putative) [Source:HGNC Symbol;Acc:28701]
BHLHE22	basic helix-loop-helix family, member e22 [Source:HGNC Symbol;Acc:11963]
ZNF705B	zinc finger protein 705B [Source:HGNC Symbol;Acc:32284]
ZBTB10	zinc finger and BTB domain containing 10 [Source:HGNC Symbol;Acc:30953]
CNGB3	cyclic nucleotide gated channel beta 3 [Source:HGNC Symbol;Acc:2153]
TMEM67	transmembrane protein 67 [Source:HGNC Symbol;Acc:28396]
OR13C5	olfactory receptor, family 13, subfamily C, member 5 [Source:HGNC Symbol;Acc:15100]
C9orf4	chromosome 9 open reading frame 4 [Source:HGNC Symbol;Acc:1362]
BSPRY	B-box and SPRY domain containing [Source:HGNC Symbol;Acc:18232]
DAB2IP	DAB2 interacting protein [Source:HGNC Symbol;Acc:17294]
CRB2	crumbs homolog 2 (Drosophila) [Source:HGNC Symbol;Acc:18688]
COL5A1	collagen, type V, alpha 1 [Source:HGNC Symbol;Acc:2209]
FAM75A4	family with sequence similarity 75, member A4 [Source:HGNC Symbol;Acc:32004]
FAM47C	family with sequence similarity 47, member C [Source:HGNC Symbol;Acc:25301]
ZNF673	zinc finger family member 673 [Source:HGNC Symbol;Acc:26007]
MUC3A	mucin 3A, cell surface associated [Source:HGNC Symbol;Acc:7513]
