# Supplementary material for: Whole genome sequencing of matched tumor, adjacent non-tumor tissues and corresponding normal blood samples of hepatocellular carcinoma patients revealed dynamic changes of the mutations profiles during hepatocarcinogenesis
Source: Oncotarget. 2017 Feb 17;8(16):26185–99. doi: 10.18632/oncotarget.15428 (PMC5432249; doi:10.18632/oncotarget.15428)
Supplement: Supplementary file 9 [file oncotarget-08-26185-s009.xlsx]

## Sheet: Sheet1
Supplementary Table 8. List of TP53(R249S) and VCX (L104P) mutation in the validation cohort of 177 samples from HCC patients
Sample ID	Type	rs28934571-TP53 （C/A)	rs71247277-VCX （T/C)	HBsAg	Note
N100	Adjacent	G	CT	Negative	paired
N106	Adjacent	G	CT	Negative	paired
N108	Adjacent	G	CT	Negative	paired
N110	Adjacent	G	CT	Negative	not-paired
HCS-0294	Adjacent	G	CT	Negative	paired
N113	Adjacent	G	CT	Positive	paired
HCS-0181	Adjacent	G	CT	Positive	paired
HCS-0522	Adjacent	G	CT	Positive	paired
C100	Tumor	G	CT	Negative	paired
C106	Tumor	G	CT	Negative	paired
C108	Tumor	G	CT	Negative	paired
HCS-0294	Tumor	GT	CT	Negative	paired
HCS-0181	Tumor	G	CT	Positive	paired
HCS-0242	Tumor	G	CT	Positive	not-paired
HCS-0246	Tumor	G	CT	Positive	paired
HCS-0268	Tumor	G	CT	Positive	paired
HCS-0305	Tumor	G	CT	Positive	paired
HCS-0337	Tumor	G	CT	Positive	paired
HCS-0344	Tumor	G	CT	Positive	not-paired
HCS-0468	Tumor	G	CT	Positive	paired
HCS-0522	Tumor	G	CT	Positive	paired
N102	Adjacent	G	T	Negative	not-paired
N103	Adjacent	G	T	Negative	paired
N109	Adjacent	G	T	Negative	paired
HCS-0445	Adjacent	G	T	Negative	paired
HCS-0514	Adjacent	G	T	Negative	paired
N104	Adjacent	G	T	Positive	paired
N105	Adjacent	G	T	Positive	paired
N107	Adjacent	G	T	Positive	paired
N111	Adjacent	G	T	Positive	paired
N112	Adjacent	G	T	Positive	paired
N115	Adjacent	G	T	Positive	paired
N116	Adjacent	G	T	Positive	paired
N117	Adjacent	G	T	Positive	paired
N118	Adjacent	G	T	Positive	paired
N119	Adjacent	G	T	Positive	paired
N120	Adjacent	G	T	Positive	paired
N121	Adjacent	G	T	Positive	not-paired
N122	Adjacent	G	T	Positive	paired
N123	Adjacent	G	T	Positive	paired
N124	Adjacent	G	T	Positive	paired
N126	Adjacent	G	T	Positive	paired
N128	Adjacent	G	T	Positive	not-paired
N13	Adjacent	G	T	Positive	paired
N18	Adjacent	G	T	Positive	paired
N21	Adjacent	G	T	Positive	paired
N22	Adjacent	G	T	Positive	paired
N35	Adjacent	G	T	Positive	paired
N36	Adjacent	G	T	Positive	paired
N37	Adjacent	G	T	Positive	paired
N43	Adjacent	G	T	Positive	not-paired
N46	Adjacent	G	T	Positive	paired
N47	Adjacent	G	T	Positive	paired
N48	Adjacent	G	T	Positive	paired
N50	Adjacent	G	T	Positive	paired
N51	Adjacent	G	T	Positive	paired
HCS-0202	Adjacent	G	T	Positive	paired
HCS-0208	Adjacent	G	T	Positive	paired
HCS-0216	Adjacent	G	T	Positive	paired
HCS-0243	Adjacent	G	T	Positive	paired
HCS-0246	Adjacent	G	T	Positive	paired
HCS-0268	Adjacent	G	T	Positive	paired
HCS-0269	Adjacent	G	T	Positive	paired
HCS-0272	Adjacent	G	T	Positive	paired
HCS-0286	Adjacent	G	T	Positive	paired
HCS-0293	Adjacent	G	T	Positive	paired
HCS-0295	Adjacent	G	T	Positive	paired
HCS-0298	Adjacent	G	T	Positive	paired
HCS-0305	Adjacent	G	T	Positive	paired
HCS-0306	Adjacent	G	T	Positive	paired
HCS-0308	Adjacent	G	T	Positive	paired
HCS-0317	Adjacent	G	T	Positive	paired
HCS-0328	Adjacent	G	T	Positive	paired
HCS-0330	Adjacent	G	T	Positive	paired
HCS-0337	Adjacent	G	T	Positive	paired
HCS-0340	Adjacent	G	T	Positive	paired
HCS-0346	Adjacent	G	T	Positive	paired
HCS-0349	Adjacent	G	T	Positive	paired
HCS-0444	Adjacent	G	T	Positive	paired
HCS-0468	Adjacent	G	T	Positive	paired
HCS-0472	Adjacent	G	T	Positive	paired
HCS-0475	Adjacent	G	T	Positive	not-paired
HCS-0476	Adjacent	G	T	Positive	paired
HCS-0495	Adjacent	G	T	Positive	paired
HCS-0501	Adjacent	G	T	Positive	paired
HCS-0507	Adjacent	G	T	Positive	paired
HCS-0534	Adjacent	G	T	Positive	paired
HCS-0536	Adjacent	G	T	Positive	paired
HCS-0540	Adjacent	G	T	Positive	not-paired
HCS-0544	Adjacent	G	T	Positive	paired
HCS-0194	Blood	G	T	Positive	paired
HCS-0199	Blood	G	T	Positive	paired
HCS-0202	Blood	G	T	Positive	paired
HCS-0268	Blood	G	T	Positive	paired
HCS-0272	Blood	G	T	Positive	paired
HCS-0319	Blood	G	T	Positive	paired
HCS-0465	Blood	G	T	Positive	paired
HCS-0466	Blood	G	T	Positive	paired
HCS-0468	Blood	G	T	Positive	paired
HCS-0471	Blood	G	T	Positive	paired
C103	Tumor	G	T	Negative	paired
C109	Tumor	G	T	Negative	paired
C127	Tumor	G	T	Negative	not-paired
HCS-0288	Tumor	G	T	Negative	paired
HCS-0317	Tumor	G	T	Negative	paired
HCS-0445	Tumor	G	T	Negative	paired
HCS-0514	Tumor	G	T	Negative	paired
HCS-0548	Tumor	GT	T	Negative	not-paired
C104	Tumor	G	T	Positive	paired
C105	Tumor	G	T	Positive	paired
C107	Tumor	G	T	Positive	paired
C111	Tumor	G	T	Positive	paired
C112	Tumor	G	T	Positive	paired
C113	Tumor	G	T	Positive	paired
C115	Tumor	G	T	Positive	paired
C116	Tumor	G	T	Positive	paired
C117	Tumor	G	T	Positive	paired
C118	Tumor	G	T	Positive	paired
C119	Tumor	G	T	Positive	paired
C120	Tumor	G	T	Positive	paired
C122	Tumor	G	T	Positive	paired
C123	Tumor	G	T	Positive	paired
C124	Tumor	G	T	Positive	paired
C126	Tumor	G	T	Positive	paired
C13	Tumor	G	T	Positive	paired
C14	Tumor	G	T	Positive	not-paired
C18	Tumor	G	T	Positive	paired
C21	Tumor	G	T	Positive	paired
C22	Tumor	G	T	Positive	paired
C36	Tumor	G	T	Positive	paired
C37	Tumor	G	T	Positive	paired
C47	Tumor	G	T	Positive	paired
C48	Tumor	G	T	Positive	paired
C50	Tumor	G	T	Positive	paired
C51	Tumor	G	T	Positive	paired
HCS-0185	Tumor	G	T	Positive	not-paired
HCS-0194	Tumor	G	T	Positive	paired
HCS-0196	Tumor	G	T	Positive	not-paired
HCS-0199	Tumor	G	T	Positive	paired
HCS-0202	Tumor	G	T	Positive	paired
HCS-0208	Tumor	G	T	Positive	paired
HCS-0216	Tumor	G	T	Positive	paired
HCS-0241	Tumor	G	T	Positive	not-paired
HCS-0243	Tumor	G	T	Positive	paired
HCS-0269	Tumor	G	T	Positive	paired
HCS-0286	Tumor	G	T	Positive	paired
HCS-0289	Tumor	G	T	Positive	paired
HCS-0291	Tumor	G	T	Positive	not-paired
HCS-0293	Tumor	G	T	Positive	paired
HCS-0295	Tumor	G	T	Positive	paired
HCS-0298	Tumor	G	T	Positive	paired
HCS-0306	Tumor	G	T	Positive	paired
HCS-0308	Tumor	G	T	Positive	paired
HCS-0319	Tumor	G	T	Positive	paired
HCS-0340	Tumor	G	T	Positive	paired
HCS-0346	Tumor	G	T	Positive	paired
HCS-0349	Tumor	G	T	Positive	paired
HCS-0444	Tumor	G	T	Positive	paired
HCS-0465	Tumor	G	T	Positive	paired
HCS-0471	Tumor	G	T	Positive	paired
HCS-0472	Tumor	G	T	Positive	paired
HCS-0476	Tumor	G	T	Positive	paired
HCS-0501	Tumor	G	T	Positive	paired
HCS-0507	Tumor	G	T	Positive	paired
HCS-0534	Tumor	G	T	Positive	paired
HCS-0544	Tumor	G	T	Positive	paired
HCS-0546	Tumor	G	T	Positive	not-paired
C35	Tumor	GT	T	Positive	paired
C46	Tumor	GT	T	Positive	paired
HCS-0231	Tumor	GT	T	Positive	not-paired
HCS-0272	Tumor	GT	T	Positive	paired
HCS-0330	Tumor	GT	T	Positive	paired
HCS-0345	Tumor	GT	T	Positive	not-paired
HCS-0466	Tumor	GT	T	Positive	paired
HCS-0328	Tumor	G		Positive	paired
HCS-0495	Tumor	G		Positive	paired
HCS-0536	Tumor	G		Positive	paired
