# Supplementary material for: Whole genome sequencing of matched tumor, adjacent non-tumor tissues and corresponding normal blood samples of hepatocellular carcinoma patients revealed dynamic changes of the mutations profiles during hepatocarcinogenesis
Source: Oncotarget. 2017 Feb 17;8(16):26185–99. doi: 10.18632/oncotarget.15428 (PMC5432249; doi:10.18632/oncotarget.15428)
Supplement: Supplementary file 12 [file oncotarget-08-26185-s012.xlsx]

## Sheet: Sheet1
Supplementary Table 11. Gained chromosome bands of HCC tumor compared to adjacent non-tumor tissue
>chr	begin	end	avgNormalizedCvg	relativeCvg	calledLevel	levelScore	bestLAF	lowLAF	highLAF	band	gene
2	87500000	87668206	63.8	1.19	1.167	23	0.43	0.37	0.5	p11.2	IGKV3OR2-268
3	60000	8100000	54	1.14	1.191	3	0.5	0.49	0.5	p26.3,p26.2,p26.1	AY269186.2,CHL1-AS2,RNU6-1194P,AC090044.2,AC087430.1,RN7SL120P,RN7SKP144,SNORA43,AC024158.1,ITPR1-AS1,EGOT,snoU13,BHLHE40,Y_RNA,AC026202.1,MIR4790,RN7SL553P,AC026202.5,GRM7-AS2,RP11-157E16.1,AC069276.1,AY269186.1,CHL1-AS1,RP11-204C23.1,CNTN4-AS2,CNTN4-AS1,TRNT1,CRBN,RP11-97C16.1,LRRN1,SETMAR,AC018816.3,ARL8B,AC026202.3,GRM7-AS1,CHL1,AC090044.1,CNTN6,CNTN4,AC026188.1,ITPR1,BHLHE40-AS1,AC027119.1,A…
3	73700000	87700000	54.4	1.15	1.191	7	0.45	0.45	0.46	p11.2,p13,p12.2,p12.3,p12.1	RP11-508O18.1,Y_RNA,AC128653.1,RN7SL294P,MIR4444-1,AC117481.1,AC139453.1,AC133041.1,MIR1324,FRG2C,RN7SL92P,MIR4273,Y_RNA,AC026877.1,RNU6-386P,RNU6-217P,AC134729.1,RP11-354H21.1,RP11-354H21.2,RN7SL647P,RN7SKP61,MIR3923,AC117479.1,RP11-520D19.1,RNU2-28P,RP11-142L1.1,AC108696.1,AC107025.1,AC132660.1,MIR5688,snoZ40,RNU6-1129P,RP11-789F5.1,RN7SKP284,MIR4795,LINC00960,RP11-314M24.1,RN7SL751P,RP11-47P18…
4	30200000	31820917	38.6	0.78	0.752	84	0.09	0.09	0.09	p15.1	RP11-315A17.1,RP11-619J20.1,RP11-665I14.1,PCDH7,RP11-617I14.1
4	31837417	32400000	38.6	0.78	0.752	84	0.08	0.07	0.08	p15.1	RP11-240A16.1,RP11-734I18.1
4	43300000	46200000	38.6	0.78	0.752	111	0.08	0.08	0.08	p12,p13	RP11-1E6.1,RN7SL691P,RN7SL193P,RP11-663P9.1,AC131951.1,RP11-700J17.1,RP11-700J17.2,RNU6-931P,RN7SKP199,RP11-324J13.2,RP11-328N19.1,YIPF7,RP11-362I1.1,GABRG1,KCTD8,GUF1,GNPDA2
4	49000000	49338941	35	0.71	0.752	173	0.37	0.34	0.4	p11	AC118282.3,AC118282.2,AC118282.1,AC118282.4,CWH43
4	49488941	49660117	35	0.71	0.752	173	0.4	0.29	0.5	p11	AC119751.5,AC119751.1,AC119751.3,AC119751.2,AC119751.4
5	49405641	91636128	38.8	0.78	0.752	173	0.47	0.46	0.47	q12.1,q12.2,q12.3,q13.2,q14.1,q14.2,q11.1,q11.2,q13.3,q14.3,q13.1	RP11-269M20.3,RP11-317O24.1,RP11-317O24.2,CTD-2089N3.1,CTD-2089N3.2,CTD-2089N3.3,RNU6-480P,AC091866.1,RNU6-1296P,snoU13,ISL1,RNA5SP182,CTD-2366F13.2,CTD-2366F13.1,FST,AC024569.1,AC025175.1,CTD-2081C10.7,RNU6-272P,MIR581,RN7SL801P,MIR4459,HSPB3,AC112198.2,RP11-45H22.3,Y_RNA,CTD-2313F11.2,CTD-2313F11.3,GZMA,MIR449A,MIR449B,MIR449C,MCIDAS,CCNO,MIR5687,RNA5SP183,AC008914.1,CTD-2031P19.5,snoU13,RNU6-2…
5	49405641	52700000	58.7	1.24	1.191	34	0.48	0.47	0.5	q11.1,q11.2	RP11-269M20.3,RP11-317O24.1,RP11-317O24.2,CTD-2089N3.1,CTD-2089N3.2,CTD-2089N3.3,RNU6-480P,AC091866.1,RNU6-1296P,snoU13,ISL1,RNA5SP182,CTD-2366F13.2,CTD-2366F13.1,EMB,CTD-2314G24.2,CTD-2335O3.3,CTD-2203A3.1,PELO,CTD-2175A23.1,MOCS2,PARP8,CTD-2288O8.1,ITGA1,ITGA2
5	91686128	138787073	38.8	0.78	0.752	173	0.46	0.45	0.46	q15,q21.2,q22.1,q22.2,q22.3,q23.3,q31.2,q14.3,q21.1,q21.3,q23.1,q23.2,q31.1	AC120120.1,AC026781.1,MIR2277,POU5F2,RP11-549J18.1,AC093311.1,CTC-303L1.2,CTC-558O19.1,RNU6-308P,GPR150,AC008592.8,MIR583,RNU6-524P,RP11-254I22.3,AC020900.1,AC020900.2,CTC-506B8.1,CTD-2260A17.1,Y_RNA,RNU1-73P,CTD-2215E18.3,AC022142.1,RNU6-402P,Y_RNA,Y_RNA,AC113407.1,RNU6-1119P,RP11-346J10.1,RN7SKP62,MIR548P,RN7SL802P,RNA5SP188,CTD-2333K2.1,AC008948.1,RN7SKP68,RP11-58B2.1,CTD-2340E1.2,CTC-503K11.2…
5	138837073	155138727	38.8	0.78	0.752	173	0.5	0.49	0.5	q31.2,q32,q33.2,q31.3,q33.1	AC138517.1,TMEM173,Y_RNA,CTD-3224K15.3,CTD-3224K15.2,RNU6-236P,CTB-35F21.2,CTB-35F21.3,CTB-35F21.5,Y_RNA,IGIP,CTB-131B5.2,CTC-329D1.3,SLC4A9,RNU4-14P,SNORD45,EIF4EBP3,SLC35A4,SNORA27,CD14,NDUFA2,TMCO6,MIR3655,HARS2,VTRNA1-1,VTRNA1-2,VTRNA1-3,AC005609.1,PCDHB1,AC005754.7,PCDHB3,AC005754.8,PCDHB4,PCDHB5,PCDHB6,PCDHB17,PCDHB7,PCDHB16,PCDHB11,PCDHB13,PCDHB14,PCDHB15,SLC25A2,TAF7,RN7SL68P,CTD-2024I7.1…
6	400000	28700000	63	1.17	1.167	256	0.5	0.49	0.5	p25.3,p25.2,p25.1,p24.2,p24.1,p23,p22.2,p22.1,p24.3,p22.3	HUS1B,RP11-532F6.3,RP11-284J1.1,RP5-1077H22.2,RP5-1077H22.1,RP5-856G1.1,snoU13,FOXQ1,RP4-668J24.2,RN7SL352P,RP11-157J24.2,FOXC1,AL031768.1,RP1-136B1.1,C6orf195,MIR4645,RP1-90J20.2,LINC01011,RP1-90J20.12,RP1-90J20.11,RP1-40E16.2,RP1-40E16.12,RNA5SP201,TUBB2A,RP11-506K6.4,RP1-140K8.1,RP1-140K8.5,C6ORF50,RP3-406P24.4,RP3-406P24.3,snoU13,RP3-400B16.3,RP3-527G5.1,RNA5SP202,RP11-274H24.1,RP4-529N6.2,RP…
6	46400000	58087659	55.4	1.17	1.191	135	0.41	0.41	0.41	p12.2,p12.1,p11.2,p12.3	AL355353.1,RP11-385F7.1,Y_RNA,RN7SKP116,RP11-550C4.6,RNU1-105P,AL391538.1,RNU7-65P,PGK2,RP3-417L20.4,RP11-719J20.1,DEFB133,DEFB114,DEFB113,DEFB112,RP11-397G17.1,RP11-524K22.1,SNORD66,RN7SL580P,AL590391.1,MIR206,MIR133BHG,MIR133B,IL17F,Y_RNA,RN7SK,RN7SL244P,RP11-506E9.3,U3,MIR5685,RN7SKP256,AL591034.1,RP1-27K12.4,RP3-523E19.2,RNU6-1023P,RP11-524H19.2,RP3-523K23.2,RP3-445N2.1,AL137008.1,RNU6-626P,M…
6	58137659	58780166	55.4	1.17	1.191	135	0.41	0.39	0.42	p11.2,p11.1	XXbac-BPGBPG55C20.1,XXbac-BPGBPG55C20.3,XXbac-BPGBPG55C20.2,LINC00680,XXbac-BPG55C20.7,RP11-143A22.1
6	61880166	62128589	55.4	1.17	1.191	135	0.5	0.46	0.5	q11.1	AL356131.1
6	62178589	95680543	55.4	1.17	1.191	135	0.47	0.47	0.47	q11.2,q14.2,q11.1,q14.3,q16.1,q13,q14.1,q15,q12	MTRNR2L9,AL589736.1,AL121931.1,AL590558.1,FKBP1C,RP5-1148A21.3,AL109922.1,AL109612.1,AC002485.1,RNU7-66P,AL590874.1,SNORD65,RNA5SP208,RNU6-280P,Y_RNA,RP11-301G19.1,RP11-542F9.1,AL606923.1,RP3-525N10.2,AL158051.1,AL358133.1,RNU7-48P,RP11-134K13.4,U3,RNU6-411P,RP3-331H24.4,MIR30C2,MIR30A,RP1-288M22.2,AL035467.1,AL354933.1,RNU4-66P,AL445256.1,MIR4282,KCNQ5-AS1,KHDC1L,AC019205.1,DPPA5,KHDC3L,snoU13,A…
6	95830543	105100000	55.4	1.17	1.191	135	0.46	0.45	0.46	q16.1,q16.2,q16.3	MANEA-AS1,RN7SL797P,RNU4-70P,RN7SL509P,RP1-104O17.1,RP1-104O17.3,MIR2113,RP11-111D3.2,RP3-453D15.1,POU3F2,MIR548AI,RP1-199J3.7,Y_RNA,RP3-467N11.1,snoU13,SNORA33,MANEA,FHL5,RP3-417O22.3,NDUFAF4,RP3-418C23.2,COQ3,PNISR,USP45,TSTD3,PRDM13,MCHR2-AS1,SIM1,RP1-121G13.2,UFL1-AS1,UFL1,GPR63,MMS22L,RP1-104O17.2,FBXL4,FAXC,RP11-98I9.4,CCNC,MCHR2,ASCC3,GRIK2,FUT9,KLHL32,RP11-436D23.1
6	112600000	130100000	54.5	1.15	1.191	53	0.47	0.47	0.47	q22.2,q22.32,q22.33,q21,q22.1,q22.31	RFPL4B,AL365214.1,RP1-105O18.1,snoU13,AL357514.1,RNU6-1163P,AL513123.1,AL357519.2,AL357519.1,U3,snoU13,RP1-249H1.4,RNA5SP213,AL136446.1,RNU6-475P,RP11-282C5.1,AL121963.1,RP3-486I3.5,RP3-486I3.7,TSPYL1,RP1-93H18.7,Z84488.1,RP1-93H18.6,FAM26F,RNA5SP214,RN7SKP51,AL132671.1,RP1-92C8.3,RNU6-253P,PLN,Y_RNA,MIR548B,RNU6-194P,MIR3144,RNU6-214P,RNA5SP215,RNU6-1286P,Y_RNA,RNU4-35P,RNU4-76P,RNU2-8P,RNU1-18P…
6	148500000	157559467	40.7	0.82	0.752	30	0.5	0.5	0.5	q24.3,q25.2,q25.1,q25.3	RNU6-1222P,AL033378.1,RP11-162J8.2,RP11-162J8.3,AL603766.1,RP1-111D6.2,RN7SL234P,SUMO4,RNU7-3P,RP1-12G14.5,SNORA2,Y_RNA,RP11-350J20.5,RP11-350J20.12,ULBP2,RP11-472G23.10,snoU13,RNU4-7P,RP11-136K14.1,RP11-136K14.2,RP11-136K14.3,RNU6-302P,AL133260.1,RP1-292B18.3,RP1-297M16.2,RNU6-300P,RNU6-1247P,RNY4P20,RN7SKP268,snoU13,Y_RNA,RNU6-813P,RP3-443C4.2,SYNE1-AS1,RP3-398G3.5,RNA5SP223,RP11-133I21.2,AL133…
6	157691300	167942073	40.7	0.82	0.752	30	0.5	0.5	0.5	q26,q25.3,q27	MIR3692,RP11-52J3.3,RP11-52J3.2,RP3-403L10.3,RNU6-786P,SYNJ2-IT1,AL590703.1,RP11-732M18.2,RN7SL173P,AL591025.1,DYNLT1,MIR3918,EZR-AS1,RNU6-293P,RP1-111C20.3,RP11-13P5.2,RP11-125D12.1,RP3-393E18.2,RNU4ATAC18P,SNORA20,SNORA29,RP1-249F5.3,MAS1,AIRN,RP11-235G24.3,RP3-428L16.2,AL035697.1,RP1-257A15.1,snoU13,CAHM,RP5-826L7.1,RN7SL366P,RP1-155D22.2,RP1-155D22.1,RP11-347L18.1,RP11-300M24.1,RNA5SP226,RNU6…
6	168042073	170279972	40.7	0.82	0.752	30	0.5	0.49	0.5	q27	RP11-351J23.2,C6orf123,MLLT4-AS1,RP11-503C24.1,RP11-503C24.2,RP11-503C24.6,RP1-39J2.1,RP1-125N5.2,RP3-495K2.3,RP3-495K2.2,RP3-495K2.1,RP11-417E7.1,RP11-417E7.2,RP1-137D17.2,AL513547.1,C6orf120,RP1-266L20.2,RP1-266L20.9,RP1-182D15.2,RP11-351J23.1,AL009178.1,RP3-470B24.5,KIF25-AS1,FRMD1,RP11-503C24.3,RP11-503C24.4,DACT2,XXyac-YX65C7_A.2,THBS2,XXyac-YX65C7_A.3,RP1-137D17.1,PHF10,TCTE3,ERMARD,LINC002…
6	170329972	171055067	40.7	0.82	0.752	30	0.36	0.34	0.4	q27	RP11-302L19.1,RP11-302L19.3,RP5-1086L22.1,RP5-894D12.5,RP5-894D12.3,DLL1,RP5-894D12.4,MIR4644,RP1-140C12.2,XX-C2158C12.1,XX-C2158C12.2,XX-C2158C6.1,XX-C2158C6.3,PSMB1,TBP,PDCD2,FAM120B
7	10000	232484	56.6	1.19	1.191	177	0.41	0.39	0.43	p22.3	AC093627.7,AC093627.8,AC093627.10,AC093627.11,AC093627.12,AC093627.9,RP11-90P13.1,AC145676.2,FAM20C
7	282484	50370631	56.6	1.19	1.191	177	0.39	0.39	0.39	p22.3,p22.2,p22.1,p21.2,p15.2,p15.1,p14.2,p13,p12.3,p21.3,p21.1,p15.3,p14.3,p14.1,p12.2	AC187652.1,WI2-2373I1.2,AC226118.1,AC147651.3,AC147651.2,AC147651.5,AC147651.4,RP11-449P15.2,CYP2W1,MIR339,AC091729.8,AC091729.9,UNCX,AC073094.4,AC102953.4,RP11-1246C19.1,AC102953.6,PSMG3,AC074389.5,AC074389.7,AC074389.6,AC074389.9,AC074389.1,MIR4655,NUDT1,AC004840.9,GRIFIN,MIR4648,snoU13,AC004906.3,RN7SKP130,AC024028.1,AC073316.2,AC069286.1,AC011284.3,snoU13,MIR4656,Y_RNA,RNU6-215P,AC093376.1,AC…
7	50410631	58054331	56.6	1.19	1.191	177	0.39	0.39	0.39	p12.1,p11.2,p12.2,p11.1	RNU6-1091P,AC004920.3,SNORA4,RN7SL292P,SNORA31,snoU13,POM121L12,RNU1-14P,RN7SKP218,GS1-278J22.1,GS1-278J22.2,RNU2-29P,GS1-18A18.1,GS1-18A18.2,RNU6-1125P,SNORA73,EGFR-AS1,RP11-310H4.1,RP11-310H4.2,RP11-310H4.3,RNU6-389P,RNU6-1126P,RN7SL64P,MRPS17,SNORA22,SNORA15,PHKG1,snoU13,CHCHD2,NUPR1L,AC073136.1,RNU6-1335P,RNU6-1052P,RP11-760D2.1,RP11-760D2.11,RP11-760D2.5,MIR4283-2,RN7SL816P,RNU7-157P,MIR3147…
7	61967157	62500000	56.6	1.19	1.191	177	0.36	0.34	0.37	q11.21	RNU6-417P
8	10000	200000	40.8	0.83	0.752	3	0.15	0.12	0.19	p23.3	AC144568.2,OR4F21,RP5-855D21.3,RP5-855D21.1,RP5-855D21.2,RP11-585F1.10,ZNF596
8	10000	7474649	56	1.18	1.191	154	0.4	0.4	0.4	p23.3,p23.2,p23.1	AC144568.2,OR4F21,RP5-855D21.3,RP5-855D21.1,RP5-855D21.2,RP11-91J19.3,RP11-43A14.1,CTD-2281E23.3,AF067845.1,CTD-2336O2.1,MIR596,KBTBD11-OT1,RP11-439C15.4,RP11-439C15.5,AC133633.1,RP11-279L11.1,RNA5SP251,RN7SL872P,SNORA70,RN7SL318P,RP5-991O23.1,RN7SKP159,RP11-158A14.1,RP11-115C21.2,CTD-2541M15.3,GS1-24F4.3,DEFA4,DEFA1,DEFA3,AF228730.1,AF228730.2,DEFB4B,DEFB103B,AC130360.1,DEFB104B,DEFB105B,PRR23D1…
8	200000	7474649	24.7	0.5	0.445	206	0.11	0.11	0.11	p23.3,p23.2,p23.1	RP11-91J19.3,RP11-43A14.1,CTD-2281E23.3,AF067845.1,CTD-2336O2.1,MIR596,KBTBD11-OT1,RP11-439C15.4,RP11-439C15.5,AC133633.1,RP11-279L11.1,RNA5SP251,RN7SL872P,SNORA70,RN7SL318P,RP5-991O23.1,RN7SKP159,RP11-158A14.1,RP11-115C21.2,CTD-2541M15.3,GS1-24F4.3,DEFA4,DEFA1,DEFA3,AF228730.1,AF228730.2,DEFB4B,DEFB103B,AC130360.1,DEFB104B,DEFB105B,PRR23D1,FAM87A,RP11-91J19.4,TDRP,CTD-2281E23.1,RP11-666I19.2,CLN…
8	7524649	12091854	24.7	0.5	0.445	206	0.1	0.1	0.11	p23.1	PRR23D2,DEFB107A,DEFB105A,DEFB104A,AC130365.1,DEFB103A,DEFB4A,MIR548I3,AC068020.1,LRLE1,CTA-398F10.2,CTD-3023L14.3,CTD-3023L14.1,RN7SL178P,AC087269.2,CLDN23,RNU6-682P,SNORA70,MIR4660,U3,RNU7-55P,RP11-10A14.3,RP11-10A14.6,RP11-10A14.7,RNU6-1151P,RP11-115J16.3,RNU6-526P,RP11-375N15.2,MIR597,snoU13,LINC00599,snoU13,RP11-1E4.1,AC023385.1,RP11-981G7.1,RNU6-729P,RP11-981G7.3,RP11-981G7.6,MIR4286,RNA5SP…
8	7524649	12091854	56	1.18	1.191	154	0.39	0.39	0.4	p23.1	PRR23D2,DEFB107A,DEFB105A,DEFB104A,AC130365.1,DEFB103A,DEFB4A,MIR548I3,AC068020.1,LRLE1,CTA-398F10.2,CTD-3023L14.3,CTD-3023L14.1,RN7SL178P,AC087269.2,CLDN23,RNU6-682P,SNORA70,MIR4660,U3,RNU7-55P,RP11-10A14.3,RP11-10A14.6,RP11-10A14.7,RNU6-1151P,RP11-115J16.3,RNU6-526P,RP11-375N15.2,MIR597,snoU13,LINC00599,snoU13,RP11-1E4.1,AC023385.1,RP11-981G7.1,RNU6-729P,RP11-981G7.3,RP11-981G7.6,MIR4286,RNA5SP…
9	10000	26600000	60.6	1.28	1.191	180	0.39	0.39	0.39	p24.3,p24.2,p23,p22.3,p22.1,p21.2,p24.1,p22.2,p21.3	MIR1302-9,FAM138C,RP11-143M1.3,RP11-143M1.4,FOXD4,C9orf66,RP11-59O6.3,RN7SL412P,RP11-31F19.1,RNU6-1327P,RP11-130C19.3,RNU6-1073P,DMRT2,RNA5SP279,RP11-264I13.2,RNU2-25P,RN7SL592P,RP11-91N2.3,AL589675.1,RP11-509J21.2,RP11-252M18.3,RP11-70J12.1,RP11-358M14.2,AL162419.1,RNU6-694P,PPAPDC2,RP11-6J24.6,MIR101-2,RP11-125K10.5,AL158147.2,AL158147.1,INSL4,RLN2,RLN1,RP11-12D24.10,RP11-207C16.4,snoU13,MIR466…
10	38700000	38818835	65.1	1.21	1.167	112	0.38	0.33	0.43	p11.1	RNU6-1118P,LINC00999,RP11-291L22.4
10	77000000	125869472	55.7	1.17	1.191	133	0.39	0.39	0.39	q24.33,q22.3,q23.2,q23.32,q23.33,q24.1,q24.31,q24.32,q25.2,q26.11,q26.12,q22.2,q23.1,q23.31,q24.2,q25.1,q25.3,q26.13	ZNF503,RP11-399K21.13,RP11-399K21.14,RP11-399K21.10,MIR606,RP11-310J24.3,RP11-367B6.2,AL731568.1,AC012047.1,RN7SL518P,RP11-369F10.2,RP11-325D15.2,SNORA31,RP11-180I22.2,RP11-328K22.1,RNA5SP321,RNU6-1266P,AL391421.1,RN7SL284P,DLG5-AS1,RP11-90J7.2,RP11-90J7.4,SNORA71,RP11-31E13.2,AC074323.1,RP11-481G8.2,PPIF,AL133481.1,EIF5AL1,SFTPA2,SFTPA1,RP11-589B3.6,RP11-182L21.5,NUTM2B,RP11-182L21.6,RP11-479O17…
10	125919472	128616069	55.7	1.17	1.191	133	0.38	0.37	0.38	q26.2,q26.13	RP13-238F13.5,NKX1-2,RP13-238F13.3,Y_RNA,Y_RNA,RP11-298J20.3,MIR4296,TEX36-AS1,RP11-383C5.5,MMP21,MIR4484,AL360176.1,RNU2-42P,FANK1-AS1,RNA5SP328,AL583860.1,SNORD60,Y_RNA,FAM53B-AS1,METTL10,FAM175B,ZRANB1,RP11-383C5.3,EDRF1,EDRF1-AS1,UROS,LINC00601,OAT,LHPP,RP11-12J10.3,FAM53B,RP11-298J20.4,CTBP2,TEX36,RP11-383C5.4,BCCIP,DHX32,FANK1,C10orf90,ADAM12,DOCK1
10	128766069	133381404	55.7	1.17	1.191	133	0.39	0.39	0.39	q26.2,q26.3	RP11-223P11.2,NPS,FOXI2,RP11-4C20.4,RP11-264E18.1,RP11-442O18.1,AL355531.1,AL355531.2,RP11-109A6.2,RP11-109A6.3,MIR4297,Y_RNA,MIR378C,AL607076.1,TCERG1L-AS1,RP11-223P11.3,CLRN3,RP11-4C20.3,MKI67,RP11-442O18.2,RP11-168C9.1,LINC00959,GLRX3,PTPRE,MGMT,EBF3,RP11-540N6.1,TCERG1L,DOCK1,FAM196A
10	133431404	133677527	55.7	1.17	1.191	133	0.41	0.39	0.43	q26.3	AL450307.2,AL450307.1
10	133727527	135524747	55.7	1.17	1.191	133	0.4	0.39	0.41	q26.3	RP11-140A10.3,C10orf91,RP11-432J24.5,LINC01165,RP11-288G11.3,NKX6-2,LINC01167,LINC01168,GPR123-AS1,UTF1,MIR202HG,RP11-122K13.12,RP11-122K13.14,CALY,RP11-122K13.7,PRAP1,FUOM,MIR3944,AL360181.1,AL161645.1,AL161645.2,FRG2B,AL845259.1,PPP2R2D,BNIP3,DPYSL4,LRRC27,RP11-432J24.2,RP11-432J24.3,LINC01166,GPR123,VENTX,ADAM8,TUBGCP2,ECHS1,PAOX,RP11-108K14.8,MTG1,CYP2E1,SYCE1,JAKMIP3,STK32C,INPP5A,TTC40,KNDC…
11	48500000	50783853	60	1.26	1.191	60	0.37	0.37	0.38	p11.2,p11.12	OR4A47,TRIM64C,OR4C13,RP11-347H15.4,TRIM49B,FOLH1,OR4C12
11	54694205	56000000	60	1.26	1.191	60	0.4	0.39	0.41	q11,q12.1	OR4A16,OR4A15,OR4C15,OR4C16,OR4C11,OR4P4,OR4S2,OR4C6,RP11-674C21.9,OR5D14,OR5L1,OR5D18,OR5L2,OR5D16,OR5W2,OR5I1,OR10AG1,OR5F1,OR5AS1,OR8I2,OR8H2,OR8H3,OR8J3,OR8K5,OR5J2,TRIM48,OR5D13,TRIM51,OR5T2
11	111400000	134946516	37.1	0.75	0.752	195	0.08	0.08	0.08	q23.1,q23.2,q24.1,q24.3,q23.3,q24.2,q25	RN7SKP273,FDXACB1,C11orf52,RNA5SP351,RNU6-893P,TIMM8B,RP11-356J5.4,TEX12,AP002884.1,PLET1,RNU6-44P,snosnR66,RP11-27G22.1,RP11-629G13.1,RNU7-187P,NCAM1-AS1,RP11-159N11.4,MIR4301,RP11-667M19.2,CLDN25,RP11-667M19.10,RNU6-1107P,AP000908.1,C11orf71,snoU13,ACA59,AP000462.3,AP000462.1,RP11-136I14.2,snoU13,AP000997.1,AP000997.2,LINC00900,AP000797.4,snoU13,AP001891.1,AP006216.10,AP006216.11,APOA5,AP006216…
12	60000	95739	37.7	0.76	0.752	181	0.45	0.4	0.5	p13.33	RP11-598F7.1,AC215219.1
13	86910324	94900000	38.3	0.77	0.752	172	0.07	0.07	0.07	q31.2,q31.1,q31.3	MIR4500,LINC00397,RP11-471M2.3,AL354896.1,LINC00560,LINC00353,RP11-75N6.3,SNORD38,RNA5SP34,MIR622,RNU6-75P,LINC00380,MIR17HG,RNU4ATAC3P,GPC5-AS2,MIR548AS,LINC00363,SNORD22,RNA5SP35,LINC00430,RP11-29P20.1,SLITRK5,LINC00433,LINC01047,LINC00440,LINC01040,LINC00559,LINC01049,LINC00410,LINC00379,GPC5-IT1,GPC5-AS1,GPC6-AS2,GPC6-AS1,RP11-545P6.2,RP11-342C20.2,MIR4500HG,GPC6,GPC5
13	93500000	93700000	69.7	1.3	1.35	72	0.42	0.38	0.5	q31.3	GPC5
17	0	296626	34.1	0.69	0.752	198	0.08	0.08	0.09	p13.3	AC108004.5,AC108004.2,RP11-1260E13.1,RP11-1260E13.4,RP11-1260E13.2,RP11-1260E13.3,DOC2B,FAM101B,RPH3AL,AC108004.3,C17orf97
17	396626	21566608	34.1	0.69	0.752	198	0.11	0.11	0.11	p13.3,p13.2,p12,p13.1,p11.2	RP5-1029F21.2,RP11-676J12.4,RP11-676J12.8,RP11-676J12.6,RP11-676J12.7,AC015884.1,MIR3183,AC016292.1,BHLHA9,RP11-818O24.3,PITPNA-AS1,RN7SL105P,snoU13,RILP,TLCD2,MIR22HG,AC130689.1,AC099684.1,CTD-2545H1.1,DPH1,OVCA2,RP11-667K14.4,RP11-667K14.3,MIR132,MIR212,HIC1,RN7SL624P,AC090617.1,AC130689.5,AL450226.2,SNORD91B,SNORD91A,RP1-59D14.5,RP1-59D14.1,AC006435.1,RN7SL33P,snoU13,RN7SL608P,RP11-74E22.5,RP1…
17	21666608	22263006	34.1	0.69	0.752	198	0.27	0.25	0.29	p11.1,p11.2	UBBP4,AC138761.1,FAM27L,RP11-744K17.9,MTRNR2L1,RP11-846F4.12,RP11-285M22.1,RP11-1109M24.16,RP11-1109M24.5,RP11-744K17.1,RP11-744K17.2,RP11-285M22.3
18	35300000	52059136	57.7	1.22	1.191	155	0.43	0.43	0.44	q21.1,q12.2,q12.3,q21.2	RN7SKP182,RNU6-706P,MIR5583-1,RNU6-1242P,RNU7-145P,RNA5SP454,SYT4,RNU6-443P,RNA5SP455,RP11-456K23.1,MIR4319,RP11-116O18.1,RN7SKP26,Y_RNA,RNU6-1278P,RP11-742D12.2,RP11-687F6.1,TCEB3CL2,TCEB3CL,TCEB3C,TCEB3B,RP11-49K24.8,RNU6-1131P,MIR4527,RP11-380M21.4,RNU6-708P,AC091150.1,RNU7-191P,RNA5SP456,MIR4743,RP11-484L8.1,RP11-1058N17.1,MIR4744,RP11-30L3.2,C18orf32,RPL17-C18orf32,RP11-110H1.4,MIR1539,RPL17…
18	72333353	75721820	57.7	1.22	1.191	155	0.4	0.4	0.4	q22.3,q23	RP11-321M21.1,RP11-357H3.1,RP11-94B19.6,RP11-94B19.2,RP11-94B19.7,RP11-94B19.3,RP11-94B19.4,RP11-17M16.2,RP11-17M16.1,AC034110.1,RNU6-346P,SNORA25,RP11-63N3.1,RNA5SP461,RP11-671C19.2,ZADH2,TSHZ1,RP11-321M21.3,RP11-704C2.1,RP11-173L6.1,RP11-1O2.1,RP11-94B19.5,RP11-504I13.3,LINC00683,RP11-111H3.3,RP11-162A12.2,RP11-862L9.3,RP11-751H17.1,LINC01029,SMIM21,RP11-94B19.1,ZNF516,LINC00908,ZNF236,MBP,GALR…
19	60000	7346004	31.7	0.64	0.752	201	0.07	0.07	0.08	p13.3,p13.2	MIR1302-2,FAM138F,OR4F17,AC092192.1,RNU6-1076P,PPAP2C,CTD-3113P16.5,THEG,AC010641.1,C2CD4C,RNA5SP462,ODF3L2,GZMM,AC009005.2,AC005559.2,LLNLR-299G3.1,AC004449.6,FGF22,AC004156.3,FSTL3,AC006273.4,AC006273.5,AC006273.7,MIR4745,MIR3187,AZU1,PRTN3,CFD,RNU6-9,AC005391.2,WDR18,AC004528.1,AC004528.4,GRIN3B,RNU6-2,AC011558.5,POLR2E,GPX4,AC004221.2,ATP5D,MIDN,CIRBP-AS1,AC005330.2,AC004623.2,GAMT,CTB-25B13.…
19	60000	7346004	54.7	1.15	1.191	84	0.4	0.4	0.4	p13.3,p13.2	MIR1302-2,FAM138F,OR4F17,AC092192.1,RNU6-1076P,PPAP2C,CTD-3113P16.5,THEG,AC010641.1,C2CD4C,RNA5SP462,ODF3L2,GZMM,AC009005.2,AC005559.2,LLNLR-299G3.1,AC004449.6,FGF22,AC004156.3,FSTL3,AC006273.4,AC006273.5,AC006273.7,MIR4745,MIR3187,AZU1,PRTN3,CFD,RNU6-9,AC005391.2,WDR18,AC004528.1,AC004528.4,GRIN3B,RNU6-2,AC011558.5,POLR2E,GPX4,AC004221.2,ATP5D,MIDN,CIRBP-AS1,AC005330.2,AC004623.2,GAMT,CTB-25B13.…
19	7396004	8687198	31.7	0.64	0.752	201	0.07	0.07	0.07	p13.2	CTB-133G6.2,CTD-2207O23.12,CTD-2207O23.11,MCOLN1,XAB2,PET100,PCP2,STXBP2,RETN,C19orf59,CTD-3214H19.16,TRAPPC5,CD209,CTD-3193O13.9,CTD-3193O13.11,RNA5SP463,AC010336.1,RN7SL115P,CTD-3193O13.13,TGFBR3L,CTD-3193O13.1,SNAPC2,CTXN1,CTD-3193O13.8,CTD-3193O13.14,NDUFA7,NDUFA7,RPS28,AC010323.1,MIR4999,RAB11B,RP11-886P16.6,PRAM1,ZNF414,AC092316.2,AC092316.1,AC130469.2,CTB-133G6.1,PEX11G,C19orf45,ZNF358,CAM…
19	7396004	8687198	54.7	1.15	1.191	84	0.38	0.37	0.39	p13.2	CTB-133G6.2,CTD-2207O23.12,CTD-2207O23.11,MCOLN1,XAB2,PET100,PCP2,STXBP2,RETN,C19orf59,CTD-3214H19.16,TRAPPC5,CD209,CTD-3193O13.9,CTD-3193O13.11,RNA5SP463,AC010336.1,RN7SL115P,CTD-3193O13.13,TGFBR3L,CTD-3193O13.1,SNAPC2,CTXN1,CTD-3193O13.8,CTD-3193O13.14,NDUFA7,NDUFA7,RPS28,AC010323.1,MIR4999,RAB11B,RP11-886P16.6,PRAM1,ZNF414,AC092316.2,AC092316.1,AC130469.2,CTB-133G6.1,PEX11G,C19orf45,ZNF358,CAM…
19	8737198	20523415	31.7	0.64	0.752	201	0.07	0.07	0.07	p13.13,p13.12,p12,p13.2,p13.11	CTD-2586B10.1,ACTL9,OR2Z1,CTD-2529P6.3,CTD-2529P6.4,OR1M1,OR7G2,OR7G1,OR7G3,OR7D2,OR7D4,OR7E24,ZNF699,CTC-325H20.2,ZNF426,ZNF812,CTD-3116E22.7,AC008752.2,SNORA70,AC008752.1,RN7SL94P,UBL5,PIN1,AC008752.3,CTD-2553C6.1,MIR5589,C19orf66,CTD-2240E14.4,SNORD105,SNORD105B,EIF3G,CTD-2369P2.2,MIR4322,MRPL4,CTD-2369P2.4,CTD-2369P2.8,ICAM4,CTD-2369P2.12,ICAM3,MIR1181,CTC-429L19.3,S1PR5,ATG4D,RNU7-140P,MIR12…
19	8737198	12700000	54.7	1.15	1.191	84	0.4	0.39	0.41	p13.2	CTD-2586B10.1,ACTL9,OR2Z1,CTD-2529P6.3,CTD-2529P6.4,OR1M1,OR7G2,OR7G1,OR7G3,OR7D2,OR7D4,OR7E24,ZNF699,CTC-325H20.2,ZNF426,ZNF812,CTD-3116E22.7,AC008752.2,SNORA70,AC008752.1,RN7SL94P,UBL5,PIN1,AC008752.3,CTD-2553C6.1,MIR5589,C19orf66,CTD-2240E14.4,SNORD105,SNORD105B,EIF3G,CTD-2369P2.2,MIR4322,MRPL4,CTD-2369P2.4,CTD-2369P2.8,ICAM4,CTD-2369P2.12,ICAM3,MIR1181,CTC-429L19.3,S1PR5,ATG4D,RNU7-140P,MIR12…
19	20573415	24631782	31.7	0.64	0.752	201	0.13	0.13	0.14	p12,p11	MIR1270-2,CTD-2332E11.2,CTD-2626G11.2,AC010329.1,CTD-2542C24.8,AC012627.1,RNA5SP469,AC092364.4,AC092364.2,AC003973.5,RP11-157B13.7,RP11-157B13.8,AC011516.1,AC025811.3,CTC-457E21.2,RNU6-1179P,RN7SL860P,AC011467.1,CTD-2579N5.3,CTD-2291D10.3,AC092329.1,CTB-92J24.2,RNA5-8SP4,ZNF737,ZNF85,ZNF714,ZNF738,ZNF493,CTD-2561J22.5,LINC00664,ZNF429,RP11-678G14.2,RP11-678G14.4,ZNF100,RP11-420K14.8,AC003973.4,ZN…
21	10697896	10900000	63.4	1.18	1.167	8	0.32	0.32	0.33	p11.1,p11.2	IGHV1OR21-1
21	11100000	11188129	36.3	0.73	0.752	192	0.31	0.3	0.31	p11.1	AP003900.6
21	14338129	42955559	36.3	0.73	0.752	192	0.07	0.07	0.07	q11.2,q21.3,q22.12,q22.13,q22.3,q21.1,q21.2,q22.11,q22.2	RNU6-614P,AL050302.1,MIR3156-3,RNU6-286P,MIR3118-5,AL050303.1,AL050303.7,RNU6-954P,AP001634.1,RNA5SP488,AF127936.5,AF127577.12,AJ009632.3,RNU6-1326P,AL034449.1,snoU13,RNU6-426P,SNORD74,AP001172.3,MIR99A,MIRLET7C,AP000962.2,MIR125B2,AP000473.8,RNU1-98P,RNU6-113P,C21orf37,RNU7-168P,RN7SL163P,Y_RNA,Y_RNA,AP000432.2,AP000745.1,MIR548X,AP001537.1,AP000431.1,AP000431.2,AP000855.4,RNU1-139P,AP001171.1,R…
21	43005559	43226828	36.3	0.73	0.752	192	0.07	0.07	0.07	q22.3	snoU13,LINC00479,LINC00112,AP001615.9,LINC00111,RIPK4,PRDM15
21	43227328	43249342	36.3	0.73	0.752	192	0.08	0.06	0.1	q22.3	PRDM15
21	43250842	44632664	36.3	0.73	0.752	192	0.07	0.07	0.07	q22.3	AP001619.3,AP001619.2,SNORA3,C21orf128,RNA5SP492,AP001623.1,TFF3,TFF2,TFF1,RNU6-1149P,AP001625.4,AP001625.5,AP001625.6,AP001626.2,AP001628.7,ERVH48-1,MIR5692B,AP001630.5,AP001631.1,AP001631.9,CRYAA,C2CD2,ZBTB21,ZNF295-AS1,TMPRSS3,UBASH3A,SLC37A1,AP001626.1,AP001627.1,AP001628.6,WDR4,CBS,U2AF1,AP001631.10,PRDM15,UMODL1,ABCG1,RSPH1,PDE9A,NDUFV3,PKNOX1
21	44682664	48119895	36.3	0.73	0.752	192	0.07	0.07	0.07	q22.3	AP001046.5,AP001046.6,LINC00319,AP001048.4,CSTB,AP001053.11,RNU6-859P,RNU6-1150P,AP001055.6,AP001055.1,AP001056.1,AP001057.1,AP001058.3,AP001059.5,AP001062.8,C21orf2,AP001062.7,AP001062.9,AP001063.1,snoZ6,snoZ6,LRRC3-AS1,LRRC3,LRRC3DN,TSPEAR-AS1,KRTAP10-1,KRTAP10-2,KRTAP10-3,KRTAP10-4,KRTAP10-5,KRTAP10-6,KRTAP10-7,KRTAP10-8,KRTAP10-9,KRTAP10-10,KRTAP10-11,KRTAP12-4,KRTAP12-3,KRTAP12-2,KRTAP12-1,K…
22	16847850	20509431	38.7	0.78	0.752	147	0.5	0.49	0.5	q11.21,q11.1	AP000547.1,KB-7G2.9,AC005301.8,AC006946.16,AC006946.17,CECR6,CECR9,RN7SL843P,AC004019.18,snoU13,MIR3198-1,LINC00528,MIR648,XXbac-B476C20.14,XXbac-B476C20.13,XXbac-B476C20.9,DGCR6,DGCR10,Y_RNA,DGCR11,AC004471.9,AC004471.10,AC004463.6,SLC25A1,SNORA15,RN7SL168P,MRPL40,AC000068.5,AC000068.9,AC000068.10,AC000067.1,GP1BB,MIR4761,MIR185,AC006547.15,MIR3618,MIR1306,AC006547.8,RANBP1,SNORA77,AC006547.14,X…
22	16847850	20509431	52.8	1.11	1.191	66	0.4	0.39	0.4	q11.21,q11.1	AP000547.1,KB-7G2.9,AC005301.8,AC006946.16,AC006946.17,CECR6,CECR9,RN7SL843P,AC004019.18,snoU13,MIR3198-1,LINC00528,MIR648,XXbac-B476C20.14,XXbac-B476C20.13,XXbac-B476C20.9,DGCR6,DGCR10,Y_RNA,DGCR11,AC004471.9,AC004471.10,AC004463.6,SLC25A1,SNORA15,RN7SL168P,MRPL40,AC000068.5,AC000068.9,AC000068.10,AC000067.1,GP1BB,MIR4761,MIR185,AC006547.15,MIR3618,MIR1306,AC006547.8,RANBP1,SNORA77,AC006547.14,X…
22	20609431	50364777	38.7	0.78	0.752	147	0.5	0.5	0.5	q11.21,q11.22,q12.1,q12.2,q13.1,q13.31,q13.32,q11.23,q12.3,q13.2,q13.33	AC011718.3,RNU6-225P,KLHL22-IT1,Y_RNA,RN7SL812P,AC007731.1,AC007050.17,AC007050.1,TMEM191A,AC007308.6,AC007308.7,RN7SL389P,XXbac-B135H6.18,THAP7,THAP7-AS1,AC002472.1,SLC7A4,MIR649,KB-1592A4.15,KB-1592A4.14,KB-1183D5.14,RN7SKP63,SCARNA18,SCARNA17,snoU13,snoU13,SCARNA17,SCARNA18,RN7SKP221,YDJC,KB-1440D3.14,SDF2L1,MIR301B,MIR130B,KB-1440D3.13,RN7SL280P,RNA5SP493,LL22NC03-86G7.1,IGLV4-69,LL22NC03-23C…
22	20609431	50364777	52.8	1.11	1.191	66	0.4	0.4	0.4	q11.21,q11.22,q12.1,q12.2,q13.1,q13.31,q13.32,q11.23,q12.3,q13.2,q13.33	AC011718.3,RNU6-225P,KLHL22-IT1,Y_RNA,RN7SL812P,AC007731.1,AC007050.17,AC007050.1,TMEM191A,AC007308.6,AC007308.7,RN7SL389P,XXbac-B135H6.18,THAP7,THAP7-AS1,AC002472.1,SLC7A4,MIR649,KB-1592A4.15,KB-1592A4.14,KB-1183D5.14,RN7SKP63,SCARNA18,SCARNA17,snoU13,snoU13,SCARNA17,SCARNA18,RN7SKP221,YDJC,KB-1440D3.14,SDF2L1,MIR301B,MIR130B,KB-1440D3.13,RN7SL280P,RNA5SP493,LL22NC03-86G7.1,IGLV4-69,LL22NC03-23C…
22	50414777	51244566	38.7	0.78	0.752	147	0.5	0.48	0.5	q13.33	RP3-402G11.25,RP3-402G11.26,RP3-402G11.27,RP3-402G11.28,HDAC10,AL022328.1,XX-C283C717.1,RN7SL500P,Y_RNA,MIOX,LMF2,SCO2,CTA-384D8.36,TYMP,CTA-384D8.35,CTA-384D8.34,CTA-384D8.31,SYCE3,CPT1B,CHKB-AS1,CTA-384D8.33,MAPK8IP2,ARSA,Y_RNA,RNU6-409P,AC000036.4,AC002056.5,IL17REL,MLC1,PANX2,TRABD,SELO,TUBGCP6,MAPK12,MAPK11,DENND6B,SBF1,ADM2,NCAPH2,ODF3B,CHKB-CPT1B,CHKB,ACR,RABL2B,TTLL8,MOV10L1,PLXNB2,PPP6R2…
22	50414777	51244566	52.8	1.11	1.191	66	0.39	0.38	0.4	q13.33	RP3-402G11.25,RP3-402G11.26,RP3-402G11.27,RP3-402G11.28,HDAC10,AL022328.1,XX-C283C717.1,RN7SL500P,Y_RNA,MIOX,LMF2,SCO2,CTA-384D8.36,TYMP,CTA-384D8.35,CTA-384D8.34,CTA-384D8.31,SYCE3,CPT1B,CHKB-AS1,CTA-384D8.33,MAPK8IP2,ARSA,Y_RNA,RNU6-409P,AC000036.4,AC002056.5,IL17REL,MLC1,PANX2,TRABD,SELO,TUBGCP6,MAPK12,MAPK11,DENND6B,SBF1,ADM2,NCAPH2,ODF3B,CHKB-CPT1B,CHKB,ACR,RABL2B,TTLL8,MOV10L1,PLXNB2,PPP6R2…
X	144821	231384	35	0.71	0.752	149	0.5	0.43	0.5	p22.33	PLCXD1,GTPBP6
X	144821	231384	55.6	1.17	1.191	55	0.41	0.36	0.47	p22.33	PLCXD1,GTPBP6
X	281384	1047557	35	0.71	0.752	149	0.42	0.41	0.43	p22.33	LINC00685,AL732314.1,RP11-309M23.1,PPP2R3B,SHOX
X	281384	1047557	55.6	1.17	1.191	55	0.35	0.34	0.36	p22.33	LINC00685,AL732314.1,RP11-309M23.1,PPP2R3B,SHOX
X	1314234	2068238	35	0.71	0.752	149	0.47	0.45	0.5	p22.33	BX649553.3,BX649553.4,BX649553.2,MIR3690,BX649553.1,RNA5SP498,RN7SL355P,LINC00106,RP13-297E16.5,CRLF2,CSF2RA,IL3RA,SLC25A6,ASMTL-AS1,ASMTL,P2RY8,AKAP17A,ASMT,RP13-297E16.4
X	1314234	2068238	55.6	1.17	1.191	55	0.4	0.38	0.41	p22.33	BX649553.3,BX649553.4,BX649553.2,MIR3690,BX649553.1,RNA5SP498,RN7SL355P,LINC00106,RP13-297E16.5,CRLF2,CSF2RA,IL3RA,SLC25A6,ASMTL-AS1,ASMTL,P2RY8,AKAP17A,ASMT,RP13-297E16.4
X	2118238	2699520	35	0.71	0.752	149	0.5	0.48	0.5	p22.33	DHRSX-IT1,LINC00102,ZBED1,XG,DHRSX,CD99
X	2118238	2699520	55.6	1.17	1.191	55	0.39	0.38	0.41	p22.33	DHRSX-IT1,LINC00102,ZBED1,XG,DHRSX,CD99
X	154931044	155260560	26.4	0.53	0.445	116	0.14	0.13	0.15	q28	WASIR1,SPRY3,VAMP7,IL9R,AJ271736.10
X	154931044	155260560	53.3	1.12	1.191	4	0.38	0.36	0.4	q28	WASIR1,SPRY3,VAMP7,IL9R,AJ271736.10
Y	7600000	8914955	56.8	1.2	1.191	34	0.01	0.01	0.5	p11.2	TTTY12,LINC00279,TTTY18,TTTY19,TTTY11
Y	8964955	9241322	20.2	0.41	0.445	246	0.01	0.01	0.5	p11.2	TTTY20,TSPY4,FAM197Y6,FAM197Y8,TSPY8,FAM197Y7,TSPY3,TSPY1
Y	8964955	9241322	56.8	1.2	1.191	34	0.01	0.01	0.5	p11.2	TTTY20,TSPY4,FAM197Y6,FAM197Y8,TSPY8,FAM197Y7,TSPY3,TSPY1
Y	9291322	9700000	56.8	1.2	1.191	34	0.01	0.01	0.5	p11.2	TSPY6P,TSPY10,FAM197Y1,TTTY8,TTTY21,AC010891.2,FAM197Y3,FAM197Y2,TTTY7B,TTTY2,TTTY1,TTTY22,TSPY3,TSPY1,AC006156.1
Y	20193885	22369679	20.2	0.41	0.445	246	0.01	0.01	0.5	q11.222,q11.223	RNU1-95P,AC007241.1,RNA5SP522,RNA5SP523,RNU1-48P,TTTY9B,RNU1-41P,RNU6-255P,AC009977.1,FAM224A,FAM41AY2,RP11-424G14.1,AC022486.1,HSFY1,TTTY14,KDM5D,HSFY2
Y	22419679	23000000	20.2	0.41	0.445	246	0.01	0.01	0.5	q11.223	EIF1AY,TTTY10,RPS4Y2
Y	23000000	23901428	3.9	0.08	0.079	139	0.01	0.01	0.5	q11.223	RP11-65G9.1,CYorf17,TTTY13,RBMY1B,RBMY1A1
Y	23951428	28819361	3.9	0.08	0.079	139	0.01	0.01	0.5	q11.23,q11.223,q12	TTTY6B,RBMY1F,TTTY6,TTTY17A,SNORA70,AC016752.1,RNU1-97P,RNU1-86P,CDY1B,CSPG4P2Y,GOLGA2P2Y,RN7SL818P,TTTY17B,TTTY17C,Metazoa_SRP,AC006328.1,CSPG4P1Y,RNU1-107P,TTTY3,RNU1-40P,AC007965.1,SNORA70,RNU6-1314P,RBMY1E,RBMY1D,PRY2,TTTY5,AC008175.1,TTTY4,BPY2,BPY2B,DAZ3,BPY2C,TTTY4C,CDY1,AC007359.6,RBMY1J,PRY,DAZ1,DAZ2,TTTY4B,DAZ4,LINC00266-4P
