# Supplementary material for: Whole genome sequencing of matched tumor, adjacent non-tumor tissues and corresponding normal blood samples of hepatocellular carcinoma patients revealed dynamic changes of the mutations profiles during hepatocarcinogenesis
Source: Oncotarget. 2017 Feb 17;8(16):26185–99. doi: 10.18632/oncotarget.15428 (PMC5432249; doi:10.18632/oncotarget.15428)
Supplement: Supplementary file 13 [file oncotarget-08-26185-s013.xlsx]

## Sheet: Sheet1
Supplementary Table 12. Deleted bands of HCC tumor compared to adjacent non-tumor tissue
>chr	begin	end	avgNormalizedCvg	relativeCvg	calledLevel	levelScore	bestLAF	lowLAF	highLAF	band	gene
1	700000	900000	42.5	0.79	0.824	71	0.25	0.22	0.27	p36.33	RP11-206L10.5,AL669831.1,RP11-206L10.10,LINC00115,FAM41C,RP11-54O7.16,RP11-54O7.1,RP11-54O7.2,RP11-54O7.3,AL645608.1,KLHL17,RP11-206L10.2,RP11-206L10.9,FAM87B,AL645608.2,SAMD11,NOC2L,LINC01128
1	900000	2634220	35.1	0.65	0.656	372	0.24	0.23	0.24	p36.33,p36.32	KLHL17,PLEKHN1,C1orf170,RP11-54O7.17,HES4,RP11-54O7.11,ISG15,RP11-54O7.14,RP11-54O7.18,RNF223,RP11-465B22.5,MIR200B,MIR200A,MIR429,RP11-465B22.8,TNFRSF18,B3GALT6,RP5-902P8.12,SCNN1D,CPSF3L,RP5-890O3.9,TAS1R3,RP4-758J18.2,MRPL20,RN7SL657P,RP4-758J18.13,ANKRD65,RP4-758J18.7,TMEM88B,RP4-758J18.10,AL645728.1,C1orf233,RP11-345P4.9,MMP23B,RP11-345P4.10,RP11-345P4.7,RP1-140A9.1,CALML6,TMEM52,RP11-547D24…
1	2684220	3845268	35.1	0.65	0.656	372	0.23	0.23	0.24	p36.32	RP11-740P5.2,RP11-740P5.3,ACTRT2,RP1-163G9.2,RP11-22L13.1,RP11-168F9.2,MIR551A,RP11-46F15.2,TPRG1L,RP5-1092A11.5,RP5-1092A11.2,SMIM1,RN7SL574P,RP1-286D6.5,AL691523.1,C1orf174,LINC00982,ARHGEF16,WRAP73,TP73,TP73-AS1,LRRC47,CEP104,LINC01134,TTC34,MEGF6,CCDC27,DFFB,PRDM16
1	3995268	13052998	35.1	0.65	0.656	372	0.24	0.24	0.24	p36.32,p36.31,p36.22,p36.21,p36.23	RP13-614K11.2,RP1-37J18.1,RP11-542C10.1,MIR4417,AL356693.1,MIR4689,AL356261.1,AL035406.1,RP1-120G22.11,LINC00337,HES3,RP1-202O8.3,HES2,MIR4252,TNFRSF25,RNU6-731P,ZBTB48,PHF13,THAP3,RP11-242F24.1,snoU13,RP11-312B8.1,RP11-334N17.1,RNU1-8P,CAMTA1-IT1,RP3-453P22.2,RP4-549F15.1,RP11-338N10.1,RP11-338N10.2,RP11-338N10.3,RP3-467L1.6,Y_RNA,RNU1-7P,RP11-431K24.4,RN7SL729P,RNU6-991P,Y_RNA,SNORA77,Y_RNA,RP4…
1	13102998	13219912	35.1	0.65	0.656	372	0.27	0.23	0.31	p36.21	RP13-221M14.2,PRAMEF26,PRAMEF6
1	13319912	13557162	35.1	0.65	0.656	372	0.5	0.26	0.5	p36.21	PRAMEF3,PRAMEF5,RNU6-771P,PRAMEF8,PRAMEF9,RP11-219C24.10,PRAMEF18,PRAMEF16,PRAMEF13,PRAMEF21
1	13607162	17125658	35.1	0.65	0.656	372	0.25	0.25	0.26	p36.21,p36.13	PRAMEF14,PRAMEF17,RP4-597A16.2,RNA5SP41,AL359771.1,CTA-520D8.2,SCARNA11,RNU6-1265P,RP4-704D23.1,C1orf195,RP3-467K16.7,RP3-467K16.4,CTRC,SCARNA21,RP4-680D5.8,RNU7-179P,RSC1A1,RP4-680D5.9,AL121992.1,SLC25A34,snoU13,RP11-5P18.5,HSPB7,CLCNKB,FAM131C,RP11-276H7.3,ARHGEF19-AS1,C1orf134,RSG1,RNU1-1,RP4-798A10.7,RP4-798A10.4,U1,FAM231B,AL355149.1,RP5-1182A14.5,RNU1-3,FAM231A,AL021920.1,FAM231C,RNU1-4,PRA…
1	17175658	29878082	35.1	0.65	0.656	372	0.24	0.24	0.24	p36.12,p35.3,p36.13,p36.11	RP11-108M9.1,RP11-108M9.2,MIR3675,U1,RP11-108M9.4,RNU1-2,RP11-108M9.6,Y_RNA,RP11-380J14.1,MIR3972,RP1-20B21.4,AC004824.1,snoU13,RP11-422P22.1,MIR4695,MIR1290,AL137127.1,AKR7A2,RNU6-1099P,RN7SL85P,RN7SL277P,RNU4-28P,snoU13,RNF186,RP11-91K11.2,PLA2G2E,RN7SL304P,PLA2G2A,PLA2G2D,PLA2G2F,RP3-340N1.2,RP3-340N1.6,RP4-749H3.2,CAMK2N1,MUL1,FAM43B,RP5-930J4.2,RNU7-200P,MIR1256,AL031005.1,RP3-329E20.2,RP5-1…
1	121200000	121300000	35.8	0.67	0.656	95	0.22	0.18	0.26	p11.2	RP11-344P13.6,AL592494.5,RP11-344P13.4
1	144274481	144401744	92.2	1.86	1.805	226	0.01	0.01	0.5	q21.1	RNVU1-4,PPIAL4B,LINC00623,AL592284.1
1	144274481	144401744	36.5	0.77	0.844	195	0.01	0.01	0.5	q21.1	RNVU1-4,PPIAL4B,LINC00623,AL592284.1
1	144451744	144622413	92.2	1.86	1.805	226	0.27	0.25	0.29	q21.1	RNVU1-5,RNU1-59P,RP11-640M9.1,AL592284.1
1	144451744	144622413	36.5	0.77	0.844	195	0.28	0.26	0.3	q21.1	RNVU1-5,RNU1-59P,RP11-640M9.1,AL592284.1
2	10000	3529312	59.7	1.21	1.244	79	0.45	0.44	0.45	p25.3	FAM110C,AC079779.7,ACP1,FAM150B,AC105393.2,AC093326.2,AC092159.3,AC116609.1,RP13-539J13.1,AC116609.3,AC116609.2,AC113607.3,AC116614.1,AC114808.3,AC114808.2,AC108462.1,AC141930.2,AC144450.2,AC093390.1,AC018685.2,AC011995.1,AC011995.3,AC074264.1,snoU13,AC019118.4,TSSC1-IT1,TRAPPC12-AS1,RP11-1293J14.1,AC142528.1,AC079779.4,AC079779.5,AC079779.6,AC093326.1,AC093326.3,TMEM18,AC092159.2,AC113607.2,MYT1…
2	10000	3529312	41.5	0.87	0.844	9	0.5	0.49	0.5	p25.3	FAM110C,AC079779.7,ACP1,FAM150B,AC105393.2,AC093326.2,AC092159.3,AC116609.1,RP13-539J13.1,AC116609.3,AC116609.2,AC113607.3,AC116614.1,AC114808.3,AC114808.2,AC108462.1,AC141930.2,AC144450.2,AC093390.1,AC018685.2,AC011995.1,AC011995.3,AC074264.1,snoU13,AC019118.4,TSSC1-IT1,TRAPPC12-AS1,RP11-1293J14.1,AC142528.1,AC079779.4,AC079779.5,AC079779.6,AC093326.1,AC093326.3,TMEM18,AC092159.2,AC113607.2,MYT1…
2	3579312	5018788	59.7	1.21	1.244	79	0.44	0.43	0.45	p25.3,p25.2	AC108488.4,RNASEH1-AS1,RPS7,SNORA73,AC010907.2,AC010907.5,AC019172.2,RN7SL531P,AC012445.1,AC068292.1,SNORA31,RNU6-649P,RP13-512J5.1,RNASEH1,ALLC,AC107070.1,AC022311.1,COLEC11,DCDC2C
2	3579312	4000000	41.5	0.87	0.844	9	0.5	0.48	0.5	p25.3	AC108488.4,RNASEH1-AS1,RPS7,SNORA73,AC010907.2,AC010907.5,AC019172.2,RP13-512J5.1,RNASEH1,ALLC,COLEC11,DCDC2C
2	5118788	16279724	59.7	1.21	1.244	79	0.45	0.44	0.45	p25.2,p24.3,p25.1	AC107057.1,SOX11,AC010729.1,AC010729.2,AC010729.3,DKFZP761K2322,AC105253.1,AC021021.2,RP11-439M11.1,RNF144A-AS1,RN7SKP112,RP11-557L19.1,RNU6ATAC37P,AC092580.3,AC092580.4,U91324.1,ID2,RP11-434B12.1,snoU13,RP11-734K21.2,RP11-734K21.5,RP11-734K21.4,snoU13,RP11-214N9.1,Y_RNA,RNU4-73P,RP11-521D12.5,RP11-95D17.1,AC010969.1,RP11-254F7.1,RP11-254F7.2,RP11-254F7.3,AC104794.4,SNORA26,RP11-254F7.4,RRM2,SNOR…
2	16329724	21153113	59.7	1.21	1.244	79	0.44	0.43	0.44	p24.3,p24.1,p24.2	SNORA40,AC010745.2,AC010745.3,AC104623.2,RN7SKP168,MSGN1,SNORA40,RP11-111J6.2,RDH14,RNU6-1215P,AC106053.1,MIR4757,OSR1,AC019055.1,TTC32,RP11-79O8.1,RP11-644K8.1,RN7SL140P,RNU6-961P,RNU7-113P,AC007041.1,RNA5SP86,RHOB,AC023137.2,Y_RNA,AC012065.4,RP11-130L8.2,AC012065.7,RP11-130L8.1,AC012361.1,AC010745.4,AC010880.1,AC008069.1,AC080094.1,AC010096.2,LINC00954,AC079145.4,MATN3,LAPTM4A,AC098828.2,SDC1,P…
2	21178113	23900000	59.7	1.21	1.244	79	0.44	0.43	0.45	p24.1	RP11-116D2.1,AC009411.1,RN7SL117P,RNA5SP87,AC096570.1,RN7SKP27,AC012506.1,AC012506.2,AC012506.3,AC012506.4,AC009411.2,AC018742.1,AC068490.1,AC011239.1,APOB,TDRD15,AC011752.1,AC068490.2,AC096570.2,AC016768.1,KLHL29,AC067959.1
4	10000	1423146	88.2	1.78	1.805	215	0.36	0.36	0.37	p16.3	Z95704.1,AC118278.1,AC079140.1,MIR571,AC092574.1,RP11-2H3.6,AC092574.2,RP11-1263C18.1,RN7SL358P,RP11-1191J2.2,ATP5I,MFSD7,RP11-1191J2.4,RP11-440L14.4,AC139887.4,RP11-440L14.3,RP11-460I19.2,SNORA48,RP11-20I20.4,AC078852.1,AC078852.2,CRIPAK,NKX1-1,ZNF595,ZNF732,ZNF141,ZNF721,MYL5,PCGF3,RP11-440L14.1,TMEM175,DGKQ,SLC26A1,IDUA,FGFRL1,RNF212,RP11-20I20.2,AC092535.3,CTBP1,CTBP1-AS2,UVSSA,ZNF718,PIGG,PD…
4	1478646	8799203	88.2	1.78	1.805	215	0.37	0.37	0.37	p16.3,p16.2,p16.1	RP13-1016M1.2,RP11-1398P2.1,Y_RNA,RP11-572O17.1,RN7SL671P,SCARNA22,MIR943,C4orf48,RP11-317B7.3,HAUS3,MIR4800,RN7SL589P,RP11-503N18.4,Y_RNA,RNU6-204P,HTT-AS,HGFAC,AL590235.1,RP11-529E10.7,RP3-368B9.2,RP3-513G18.2,AC141928.1,AC116562.2,AC116562.1,STX18-IT1,MSX1,RN7SKP113,CYTL1,Y_RNA,RN7SKP275,C4orf6,MIR378D1,RP11-586D19.2,RP11-1406H17.1,MRFAP1,RP11-539L10.3,AC093323.3,RP11-539L10.2,AC093323.1,S100P…
4	8818203	9274642	88.2	1.78	1.805	215	0.44	0.42	0.46	p16.1	RP13-582L3.4,AC073648.1,AC108519.1,USP17L10,USP17L11,USP17L12,USP17L15,USP17L17,USP17L18,USP17L19,USP17L20,USP17L21,USP17L22,USP17L23,HMX1,USP17L13,FAM90A26
4	29400000	30200000	84.3	1.7	1.805	121	0.37	0.36	0.38	p15.1	RNU6-1221P,AC109351.1
4	32840638	40296396	87	1.76	1.805	163	0.38	0.38	0.38	p14,p15.1	RP11-802H3.2,AC079772.1,RNU7-131P,AC093786.1,snoU13,RNU6-573P,MIR4801,RP11-36B15.1,Y_RNA,PTTG2,RP11-600L4.1,RP11-617D20.2,RNA5SP158,MIR574,RP11-360F5.3,RNU6-32P,RNU6-887P,MIR5591,Y_RNA,RPL9,RNU7-11P,Y_RNA,RN7SL558P,RNA5SP159,RNU6-1112P,SNORA51,RP11-395I6.3,RP11-395I6.2,RP11-725M22.1,RP11-431M7.3,RP11-431M7.2,RP11-103J17.2,PGM2,AC098680.1,RP11-83C7.1,RP11-83C7.2,RP11-213G21.1,RP11-213G21.2,TLR10,T…
4	40297096	43300000	87	1.76	1.805	163	0.38	0.38	0.39	p14,p13	RNU7-74P,RP11-588L15.2,AC098869.1,MIR4802,RP11-632F7.3,Y_RNA,snoU13,RNA5SP160,RNU6-836P,RNU6-1195P,UCHL1,Y_RNA,RP11-227F19.5,RP11-227F19.2,RNU1-49P,LINC00682,DCAF4L1,RP11-814H16.2,AC084010.1,RP11-109E24.2,RP11-109E24.1,RN7SKP82,AC195454.1,CHRNA9,UCHL1-AS1,PHOX2B,RP11-457P14.5,BEND4,SHISA3,RP11-395F4.1,RBM47,NSUN7,LIMCH1,RP11-227F19.1,SLC30A9,RP11-63A11.1,ATP8A1,APBB2,GRXCR1,TMEM33
4	46200000	49000000	87.6	1.77	1.805	181	0.39	0.39	0.4	p12,p11	RP11-320H14.1,RNU6-412P,snoU13,RP11-731J8.2,AC092597.3,RN7SKP215,RP11-121C2.2,AC107068.1,RNU6-838P,RNU6-868P,Y_RNA,SLC10A4,ZAR1,RNU5E-3P,RNU6-158P,COMMD8,NFXL1,OCIAD1,OCIAD1-AS1,GABRA2,RP11-436F23.1,COX7B2,GABRA4,ATP10D,CORIN,NIPAL1,CNGA1,TXK,SLAIN2,FRYL,OCIAD2,CWH43,GABRB1,TEC
4	59600000	59739333	84	1.7	1.805	57	0.13	0.1	0.16	q13.1	RP11-506N2.1
4	59789333	60100000	84	1.7	1.805	57	0.37	0.36	0.4	q13.1	RP11-340A13.1,RP11-340A13.3,RP11-340A13.2,RP11-622J8.1,RP11-506N2.1
7	62500000	71100000	41.9	0.88	0.844	55	0.44	0.44	0.44	q11.21,q11.22	RP11-196D18.1,AC069285.1,snoU2_19,AC006455.1,RP11-73B2.2,RP11-73B2.4,RP11-340I6.1,AC073188.1,RN7SL855P,MIR4283-1,AC092634.1,AC092634.2,LINC01005,RP11-797H7.5,RNU6-1229P,SNORA22,SNORA15,AC092685.1,SNORA63,SNORA63,RP11-667F9.2,AC104057.1,SNORA22,SNORA15,RNU6-912P,RNU6-973P,AC068533.1,RNU6-313P,RNU6-96P,snoU13,AC008267.1,GS1-124K5.3,GS1-124K5.4,RP11-792A8.4,snoU13,RNU6-1254P,RP11-458F8.4,RN7SL43P,MI…
7	97200000	100556043	62.7	1.27	1.244	96	0.32	0.32	0.33	q21.3,q22.1	RN7SKP104,TAC1,AC079781.1,MIR5692A2,MIR5692C2,RN7SL478P,RN7SL13P,BHLHA15,RP4-607J23.2,RP11-307C18.1,RNU6-393P,MIR3609,snoU13,snoU13,AC073063.1,AC005020.1,AC069294.1,RP11-757A13.1,OR2AE1,GJC3,Y_RNA,SNORA40,COPS6,MIR25,MIR93,MIR106B,AP4M1,CNPY4,MBLAC1,LAMTOR4,C7orf43,MIR4658,GPC2,PVRIG,AC005071.1,Y_RNA,MEPCE,RP11-758P17.2,PPP1R35,RP11-758P17.3,RN7SL161P,AC092849.1,RP11-44M6.1,RN7SL416P,SAP25,MOSPD3…
7	100606043	108200000	62.7	1.27	1.244	96	0.31	0.31	0.31	q22.2,q22.3,q22.1,q31.1	RP11-395B7.2,RP11-395B7.4,RN7SKP54,RP11-395B7.7,AP1S1,MIR4653,VGF,NAT16,ZNHIT1,RNU6-1104P,RP11-132A1.3,RP11-132A1.4,LINC01007,CTB-181H17.1,CTA-357J21.1,SNORA48,AC005088.1,MIR4285,Y_RNA,MIR548O,LRWD1,MIR5090,MIR4467,POLR2J,AC093668.3,AC093668.1,SPDYE2,AC105052.1,UPK3BL,RNU6-1136P,RN7SKP198,NFE4,AC073127.1,RP11-645N11.3,Y_RNA,Y_RNA,RN7SKP86,RN7SL8P,SNORD112,KMT2E-AS1,CTB-152G17.6,RP4-778K6.3,RNU6-1…
7	108200000	127700000	76	1.54	1.805	109	0.31	0.31	0.32	q31.2,q31.32,q32.1,q31.1,q31.31,q31.33	DNAJB9,C7orf66,FLJ00325,AC002386.1,AC073326.3,AC005161.1,snoU13,RNA5SP237,RN7SKP187,LSMEM1,LINC00998,TSRM,AC073626.2,RNA5SP238,AC020606.1,MIR3666,Y_RNA,SNORA25,RP11-458K10.2,RP11-458K10.3,Y_RNA,AC002066.2,snoZ185,AC006159.5,AC006159.4,Y_RNA,RNA5SP239,ST7-AS1,AC106873.4,AC000111.3,AC003084.2,NAA38,AC006926.1,AC091320.2,U1,RP4-742N3.1,RNU6-581P,RNA5SP240,RNA5SP241,RNU6-517P,AC004875.1,RP4-745K6.1,R…
7	119000000	130154523	35.3	0.66	0.656	364	0.24	0.24	0.24	q31.32,q32.1,q32.2,q31.31,q31.33	AC091320.2,U1,RP4-742N3.1,RNU6-581P,RNA5SP240,RNA5SP241,RNU6-517P,AC004875.1,RP4-745K6.1,RN7SKP277,RNU7-154P,RP11-560I19.1,RNF133,RNF148,TAS2R16,RP11-332K15.1,RNU6-296P,LMOD2,RP11-390E23.6,RNU6-11P,TMEM229A,RP11-264K23.1,RNU6-102P,RP11-3B12.5,AC003968.1,MIR592,AC000123.4,ARF5,LRRC4,MIR593,MIR129-1,RP11-62J1.4,AC018635.1,RNU7-27P,RNU7-54P,HILPDA,RP11-212P7.2,RNU6-177P,RP11-274B21.10,RP11-274B21.8,…
7	127700000	130154523	67.9	1.37	1.244	175	0.33	0.33	0.34	q32.1,q32.2	MIR593,MIR129-1,RP11-62J1.4,AC018635.1,RNU7-27P,RNU7-54P,HILPDA,RP11-212P7.2,RNU6-177P,RP11-274B21.10,RP11-274B21.8,RP11-274B21.9,RNA5SP242,RNA5SP243,OPN1SW,ATP6V1F,RP11-309L24.4,RP11-309L24.9,AC025594.1,RN7SL306P,snoU13,Y_RNA,RP11-286H14.6,RP11-286H14.8,RNU7-16P,RNU1-72P,SMKR1,RP11-448A19.1,RNA5SP244,MIR182,MIR96,MIR183,RP11-738B7.1,Y_RNA,Y_RNA,AC073320.1,RNA5SP245,RP11-775D22.2,SSMEM1,snoU13,sn…
7	130254523	139379377	35.3	0.66	0.656	364	0.23	0.23	0.24	q32.2,q32.3,q34,q33	RNA5SP246,KLF14,RP11-36B6.1,RP11-138A9.1,RP11-138A9.2,RNU6-1010P,RP11-180C16.1,AC008085.1,snosnR60_Z15,AC018643.4,SNORD46,AC009365.4,U6,AC083875.1,AC008154.4,AC008154.5,AC009276.4,AC083862.1,RP11-134L10.1,AC009542.2,RNU6-1154P,RP11-644N4.1,AC091736.1,AC015987.1,AC015987.2,LUZP6,RNU6-223P,Y_RNA,AC009784.1,snoU13,MIR490,SNORD81,AC078842.4,AC024082.1,RN7SKP223,snoU13,MIR4468,AC083867.4,Y_RNA,snoU13,…
7	130254523	139379377	67.9	1.37	1.244	175	0.33	0.33	0.33	q32.2,q32.3,q34,q33	RNA5SP246,KLF14,RP11-36B6.1,RP11-138A9.1,RP11-138A9.2,RNU6-1010P,RP11-180C16.1,AC008085.1,snosnR60_Z15,AC018643.4,SNORD46,AC009365.4,U6,AC083875.1,AC008154.4,AC008154.5,AC009276.4,AC083862.1,RP11-134L10.1,AC009542.2,RNU6-1154P,RP11-644N4.1,AC091736.1,AC015987.1,AC015987.2,LUZP6,RNU6-223P,Y_RNA,AC009784.1,snoU13,MIR490,SNORD81,AC078842.4,AC024082.1,RN7SKP223,snoU13,MIR4468,AC083867.4,Y_RNA,snoU13,…
7	139404377	142048195	35.3	0.66	0.656	364	0.24	0.24	0.25	q34	Y_RNA,JHDM1D-AS1,RNU6-797P,RNU1-58P,RNA5SP247,snoU13,RNA5SP248,AC006452.1,Y_RNA,RN7SL771P,NDUFB2-AS1,U6,RP4-813F11.4,MRPS33,RNU4-74P,RP5-842K16.2,RP11-744I24.3,RP5-894A10.2,RP5-894A10.6,RNU1-82P,TAS2R3,TAS2R4,TAS2R5,PRSS37,AC073647.1,OR9A4,PRSS58,U66059.58,TRBV2,TRBV3-1,TRBV4-1,TRBV5-1,TRBV6-1,TRBV7-1,TRBV4-2,PARP12,SLC37A3,MKRN1,NDUFB2,RP5-842K16.1,RP11-744I24.2,KIAA1147,SSBP1,CLEC5A,TAS2R38,TBX…
7	139404377	142048195	67.9	1.37	1.244	175	0.33	0.33	0.33	q34	Y_RNA,JHDM1D-AS1,RNU6-797P,RNU1-58P,RNA5SP247,snoU13,RNA5SP248,AC006452.1,Y_RNA,RN7SL771P,NDUFB2-AS1,U6,RP4-813F11.4,MRPS33,RNU4-74P,RP5-842K16.2,RP11-744I24.3,RP5-894A10.2,RP5-894A10.6,RNU1-82P,TAS2R3,TAS2R4,TAS2R5,PRSS37,AC073647.1,OR9A4,PRSS58,U66059.58,TRBV2,TRBV3-1,TRBV4-1,TRBV5-1,TRBV6-1,TRBV7-1,TRBV4-2,PARP12,SLC37A3,MKRN1,NDUFB2,RP5-842K16.1,RP11-744I24.2,KIAA1147,SSBP1,CLEC5A,TAS2R38,TBX…
7	142098195	142276197	35.3	0.66	0.656	364	0.22	0.21	0.23	q34	TRBV7-8,TRBV6-9,TRBV5-7,TRBV7-7,TRBV6-8,TRBV5-6,TRBV7-6,TRBV6-7,TRBV5-5,TRBV6-6,TRBV5-4,TRBV7-4,TRBV6-5,TRBV11-2,TRBV10-2,TRBV11-1,TRBV10-1,TRBV9,TRBV5-3,TRBV7-3,TRBV6-4
7	142098195	142276197	67.9	1.37	1.244	175	0.22	0.21	0.24	q34	TRBV7-8,TRBV6-9,TRBV5-7,TRBV7-7,TRBV6-8,TRBV5-6,TRBV7-6,TRBV6-7,TRBV5-5,TRBV6-6,TRBV5-4,TRBV7-4,TRBV6-5,TRBV11-2,TRBV10-2,TRBV11-1,TRBV10-1,TRBV9,TRBV5-3,TRBV7-3,TRBV6-4
7	142326197	143347897	35.3	0.66	0.656	364	0.23	0.22	0.25	q35,q34	TRBV19,TRBV20-1,TRBV23-1,TRBV24-1,MTRNR2L6,TRBV25-1,TRBV27,TRBV28,TRBV29-1,TRBJ2-1,TRBJ2-2,TRBJ2-2P,TRBJ2-3,TRBJ2-4,TRBJ2-5,TRBJ2-6,TRBJ2-7,TRBC2,TRBV30,C7orf34,OR9A2,OR6V1,TAS2R39,TAS2R40,AC073342.1,RN7SL535P,RN7SL481P,FAM131B,RP11-563K23.1,AC093673.5,TAS2R60,TAS2R41,CTAGE15,RNU6-162P,PRSS1,EPHB6,TRPV6,RP11-114L10.2,KEL,PIP,GSTK1,AC073342.12,TMEM139,CLCN1,ZYX,EPHA1,CASP2,EPHA1-AS1,FAM115C,TRPV5
7	142326197	143347897	67.9	1.37	1.244	175	0.31	0.31	0.32	q35,q34	TRBV19,TRBV20-1,TRBV23-1,TRBV24-1,MTRNR2L6,TRBV25-1,TRBV27,TRBV28,TRBV29-1,TRBJ2-1,TRBJ2-2,TRBJ2-2P,TRBJ2-3,TRBJ2-4,TRBJ2-5,TRBJ2-6,TRBJ2-7,TRBC2,TRBV30,C7orf34,OR9A2,OR6V1,TAS2R39,TAS2R40,AC073342.1,RN7SL535P,RN7SL481P,FAM131B,RP11-563K23.1,AC093673.5,TAS2R60,TAS2R41,CTAGE15,RNU6-162P,PRSS1,EPHB6,TRPV6,RP11-114L10.2,KEL,PIP,GSTK1,AC073342.12,TMEM139,CLCN1,ZYX,EPHA1,CASP2,EPHA1-AS1,FAM115C,TRPV5
7	143397897	151900000	35.3	0.66	0.656	364	0.24	0.24	0.24	q35,q36.1	RNU6-267P,CTAGE6,OR2F2,OR2F1,OR6B1,OR2A5,OR2A25,OR2A12,OR2A2,OR2A14,CTAGE4,OR2A42,OR2A7,RNU6ATAC40P,RN7SKP174,RN7SL207P,AC084872.1,MIR548F4,AC005518.2,RNU6-1184P,RNA5SP249,RN7SL456P,U3,RN7SL72P,RP5-1136G13.2,AC005229.1,RNU7-20P,RN7SL569P,RNY5,RNY4,RNY3,RNY1,RNU6-650P,RN7SL521P,SNORD112,AC004941.3,RP11-143I21.1,ZNF467,RP4-751H13.7,ATP6V0E2,RP11-445N20.3,RP11-728K20.3,RARRES2,RP4-584D14.7,REPIN1,GI…
7	143397897	154270634	67.9	1.37	1.244	175	0.33	0.33	0.33	q35,q36.2,q36.1	RNU6-267P,CTAGE6,OR2F2,OR2F1,OR6B1,OR2A5,OR2A25,OR2A12,OR2A2,OR2A14,CTAGE4,OR2A42,OR2A7,RNU6ATAC40P,RN7SKP174,RN7SL207P,AC084872.1,MIR548F4,AC005518.2,RNU6-1184P,RNA5SP249,RN7SL456P,U3,RN7SL72P,RP5-1136G13.2,AC005229.1,RNU7-20P,RN7SL569P,RNY5,RNY4,RNY3,RNY1,RNU6-650P,RN7SL521P,SNORD112,AC004941.3,RP11-143I21.1,ZNF467,RP4-751H13.7,ATP6V0E2,RP11-445N20.3,RP11-728K20.3,RARRES2,RP4-584D14.7,REPIN1,GI…
7	148100000	154270634	43.2	0.91	0.844	11	0.49	0.48	0.5	q36.2,q36.1	RN7SL72P,RP5-1136G13.2,AC005229.1,RNU7-20P,RN7SL569P,RNY5,RNY4,RNY3,RNY1,RNU6-650P,RN7SL521P,SNORD112,AC004941.3,RP11-143I21.1,ZNF467,RP4-751H13.7,ATP6V0E2,RP11-445N20.3,RP11-728K20.3,RARRES2,RP4-584D14.7,REPIN1,GIMAP7,GIMAP4,GIMAP1,TMEM176B,TMEM176A,RP11-148K1.10,CDK5,RP11-148K1.12,FASTK,TMUB1,CHPF2,MIR671,RP4-548D19.3,RP5-1070G24.2,MIR3907,RN7SL76P,RP13-452N2.1,PRKAG2-AS1,RNU6-604P,Y_RNA,snoU13…
7	151900000	152200000	41.5	0.77	0.824	65	0.27	0.26	0.28	q36.1	Y_RNA,AC005631.1,LINC01003,KMT2C
7	152200000	154270634	35.4	0.66	0.656	356	0.24	0.24	0.25	q36.2,q36.1	RNA5SP250,snoU13,SNORA26,RN7SL811P,RN7SL845P,AF104455.1,AC006019.3,AC006019.4,XRCC2,ACTR3B,AC073236.3,RP5-1048B16.1,DPP6
7	154370634	159128663	35.4	0.66	0.656	356	0.24	0.24	0.24	q36.2,q36.3	RP11-5C23.1,RP11-5C23.2,HTR5A,RN7SKP280,AC099552.4,AC099552.3,AC099552.2,AC144652.1,AC008060.7,RP5-912I13.1,AC104133.1,AC021218.2,Y_RNA,AC073133.2,C7orf13,AC005534.8,RNU4-31P,RP5-1121A15.3,MNX1-AS2,MNX1-AS1,RP4-639J15.1,AC006967.1,RP5-1142J19.1,RN7SL142P,AC006372.5,AC006372.6,MIR153-2,AC005481.5,AC011899.9,RP11-452C13.1,AC011899.10,MIR595,AC078942.1,LINC01022,MIR5707,RP11-476H24.1,PAXIP1-AS2,PAXI…
7	154370634	159128663	67.9	1.37	1.244	175	0.34	0.33	0.34	q36.2,q36.3	RP11-5C23.1,RP11-5C23.2,HTR5A,RN7SKP280,AC099552.4,AC099552.3,AC099552.2,AC144652.1,AC008060.7,RP5-912I13.1,AC104133.1,AC021218.2,Y_RNA,AC073133.2,C7orf13,AC005534.8,RNU4-31P,RP5-1121A15.3,MNX1-AS2,MNX1-AS1,RP4-639J15.1,AC006967.1,RP5-1142J19.1,RN7SL142P,AC006372.5,AC006372.6,MIR153-2,AC005481.5,AC011899.9,RP11-452C13.1,AC011899.10,MIR595,AC078942.1,LINC01022,MIR5707,RP11-476H24.1,PAXIP1-AS2,PAXI…
7	154370634	159128663	43.2	0.91	0.844	11	0.5	0.5	0.5	q36.2,q36.3	RP11-5C23.1,RP11-5C23.2,HTR5A,RN7SKP280,AC099552.4,AC099552.3,AC099552.2,AC144652.1,AC008060.7,RP5-912I13.1,AC104133.1,AC021218.2,Y_RNA,AC073133.2,C7orf13,AC005534.8,RNU4-31P,RP5-1121A15.3,MNX1-AS2,MNX1-AS1,RP4-639J15.1,AC006967.1,RP5-1142J19.1,RN7SL142P,AC006372.5,AC006372.6,MIR153-2,AC005481.5,AC011899.9,RP11-452C13.1,AC011899.10,MIR595,AC078942.1,LINC01022,MIR5707,RP11-476H24.1,PAXIP1-AS2,PAXI…
8	48135599	86576451	89.5	1.81	1.805	222	0.28	0.28	0.28	q11.22,q11.23,q12.2,q12.3,q13.2,q13.3,q21.12,q21.2,q11.21,q12.1,q21.11,q21.13,q13.1	RP11-697N18.4,RNU6-665P,CEBPD,Y_RNA,AC103686.1,RNU6-519P,RNU6-295P,RP11-567J20.3,RP11-567J20.2,AC026904.1,RP11-770E5.3,RP11-770E5.2,SNAI2,RN7SKP294,RP11-109P6.2,RP11-401N18.1,RP11-759A9.1,SNORA7,RP11-11C20.3,AC090186.1,RP11-110G21.2,RP11-546K22.3,RP11-26M5.3,RP11-26M5.2,RP11-1023P17.2,CTD-3214K23.1,NPBWR1,AC009800.1,AC016113.1,RP11-1081M5.2,RP11-1081M5.1,RP11-400K9.3,RP11-400K9.4,RP11-1070A24.2,R…
8	54600000	76700000	40.1	0.84	0.844	141	0.42	0.42	0.42	q11.23,q12.2,q12.3,q13.2,q13.3,q12.1,q21.11,q13.1	RP11-1070A24.2,RNU6-1331P,RP11-30L15.6,RNU6ATAC32P,RNU105C,RN7SL250P,SOX17,RP11-53M11.3,RP11-386G21.2,RP11-628E19.2,AC100817.1,RNA5SP265,RP11-318K15.2,SNORA1,AC018607.1,RN7SL798P,RP11-446E9.2,RN7SL323P,SNORD54,CTA-397H3.3,MOS,SNORA3,RP11-140I16.3,PENK,RP11-17A4.3,RNU6-13P,RNA5SP266,AC025674.1,RP11-513O17.3,RNU6-596P,RNU7-174P,CTD-2339F6.1,RP11-1112C15.1,RP11-1112C15.2,snoU13,RNU4-50P,RP11-328K2.1…
8	80200000	86576451	41.7	0.88	0.844	139	0.4	0.4	0.4	q21.2,q21.13	HEY1,RNU7-85P,RP11-26J3.3,RP11-92K15.3,RN7SL41P,MIR5708,SNORA20,RNU6-1213P,Y_RNA,RP11-48B3.3,RP11-48B3.4,RNU2-71P,RN7SL107P,RNU11-6P,RN7SL308P,RP11-1149M10.1,RP11-363E6.4,RP11-363E6.3,FABP5,PMP2,FABP9,FABP12,RP11-51M18.1,AC103816.1,RNU6-1040P,snoU13,RP11-219B4.7,RP11-219B4.3,RP11-219B4.6,STMN2,RP11-27N21.3,RP11-92K15.1,RP11-941H19.3,ZBTB10,RP11-172E10.1,RP11-1149M10.2,RP11-157I4.4,FABP4,SLC10A5,Z…
8	86726451	142766515	89.5	1.81	1.805	222	0.28	0.28	0.28	q21.2,q22.1,q22.3,q23.2,q24.11,q24.12,q24.21,q24.23,q21.3,q22.2,q23.1,q23.3,q24.13,q24.3,q24.22	REXO1L11P,REXO1L10P,CTD-2284J15.1,AC013751.1,RNA5SP272,RP11-642C5.1,RNU6-925P,AF070718.1,RNA5SP273,LINC01030,GS1-251I9.2,RN7SL777P,MIR4661,snoU13,RN7SKP231,GS1-5L10.1,RP11-700E23.1,AC091096.1,RP11-100L22.4,AC016885.1,RNA5SP274,CTD-2006H14.2,RP11-10N23.4,RBM12B-AS1,RP11-10N23.5,AC105081.1,KB-1184D12.1,RP11-267M23.3,AC023632.1,Y_RNA,KB-1608C10.2,RP11-347C18.5,snoU13,RP11-347C18.3,RNU6-1209P,MIR3150…
8	86726451	142766515	41.7	0.88	0.844	139	0.43	0.43	0.43	q21.2,q22.1,q22.3,q23.2,q24.11,q24.12,q24.21,q24.23,q21.3,q22.2,q23.1,q23.3,q24.13,q24.3,q24.22	REXO1L11P,REXO1L10P,CTD-2284J15.1,AC013751.1,RNA5SP272,RP11-642C5.1,RNU6-925P,AF070718.1,RNA5SP273,LINC01030,GS1-251I9.2,RN7SL777P,MIR4661,snoU13,RN7SKP231,GS1-5L10.1,RP11-700E23.1,AC091096.1,RP11-100L22.4,AC016885.1,RNA5SP274,CTD-2006H14.2,RP11-10N23.4,RBM12B-AS1,RP11-10N23.5,AC105081.1,KB-1184D12.1,RP11-267M23.3,AC023632.1,Y_RNA,KB-1608C10.2,RP11-347C18.5,snoU13,RP11-347C18.3,RNU6-1209P,MIR3150…
8	142816515	145332588	89.5	1.81	1.805	222	0.29	0.29	0.29	q24.3	AC104417.1,RP11-953B20.1,MIR4472-1,LINC00051,CTD-3135A9.3,RP13-467H17.1,ARC,AP006547.3,THEM6,CTD-2292P10.2,SLURP1,LYPD2,RP11-706C16.7,RP11-706C16.5,CYP11B1,LY6E,LY6H,GPIHBP1,GLI4,RP13-582O9.5,RP13-582O9.7,AC087793.1,RNU6-220P,RHPN1-AS1,RP11-909N17.2,RP11-909N17.3,RP11-661A12.5,7SK,RP11-661A12.9,NAPRT1,RP11-661A12.7,TIGD5,RP11-661A12.14,TSTA3,RP11-661A12.12,RNU7-109P,RP11-429J17.2,CCDC166,RP11-429…
8	142816515	145332588	41.7	0.88	0.844	139	0.45	0.44	0.46	q24.3	AC104417.1,RP11-953B20.1,MIR4472-1,LINC00051,CTD-3135A9.3,RP13-467H17.1,ARC,AP006547.3,THEM6,CTD-2292P10.2,SLURP1,LYPD2,RP11-706C16.7,RP11-706C16.5,CYP11B1,LY6E,LY6H,GPIHBP1,GLI4,RP13-582O9.5,RP13-582O9.7,AC087793.1,RNU6-220P,RHPN1-AS1,RP11-909N17.2,RP11-909N17.3,RP11-661A12.5,7SK,RP11-661A12.9,NAPRT1,RP11-661A12.7,TIGD5,RP11-661A12.14,TSTA3,RP11-661A12.12,RNU7-109P,RP11-429J17.2,CCDC166,RP11-429…
8	145432588	146304022	89.5	1.81	1.805	222	0.3	0.28	0.31	q24.3	AC110280.1,SCXA,GS1-393G12.12,DGAT1,TMEM249,GS1-393G12.13,SLC52A2,FBXL6,MIR939,MIR1234,GS1-393G12.14,TONSL,AC084125.4,CTD-2517M22.16,KIFC2,FOXH1,CTD-2517M22.14,CTD-2517M14.5,GPT,RECQL4,CTD-2517M22.17,LRRC14,AC084125.3,CTD-2517M22.9,AF186192.1,AF186192.6,ZNF34,RN7SL395P,RPL8,COMMD5,AF235103.1,RP5-1047A19.4,ZNF252P-AS1,C8orf33,FAM203B,HSF1,SCRT1,ADCK5,SLC39A4,VPS28,CYHR1,PPP1R16A,MFSD3,ZNF251,ZNF51…
8	145432588	146304022	41.7	0.88	0.844	139	0.43	0.42	0.45	q24.3	AC110280.1,SCXA,GS1-393G12.12,DGAT1,TMEM249,GS1-393G12.13,SLC52A2,FBXL6,MIR939,MIR1234,GS1-393G12.14,TONSL,AC084125.4,CTD-2517M22.16,KIFC2,FOXH1,CTD-2517M22.14,CTD-2517M14.5,GPT,RECQL4,CTD-2517M22.17,LRRC14,AC084125.3,CTD-2517M22.9,AF186192.1,AF186192.6,ZNF34,RN7SL395P,RPL8,COMMD5,AF235103.1,RP5-1047A19.4,ZNF252P-AS1,C8orf33,FAM203B,HSF1,SCRT1,ADCK5,SLC39A4,VPS28,CYHR1,PPP1R16A,MFSD3,ZNF251,ZNF51…
9	32200000	39663686	40.8	0.86	0.844	129	0.5	0.49	0.5	p21.1,p13.2,p13.1,p13.3	RNA5SP281,TOPORS,GVQW1,TAF1L,RP11-555J4.3,AL157884.1,Y_RNA,RP11-462B18.2,AL162590.1,RNU4ATAC15P,Y_RNA,AQP3,RP11-255A11.2,TRBV20OR9-2,TRBV21OR9-2,TRBV23OR9-2,RP11-384P7.7,RP11-384P7.5,Y_RNA,RNU4ATAC11P,RP11-176F3.7,SNORD121B,SNORD121A,RNU7-36P,RN7SKP114,Y_RNA,RNA5SP282,RNU2-50P,AL353662.4,RN7SKP24,RP11-296L22.8,RPP25L,ARID3C,GALT,CCL27,RP11-195F19.30,RP11-195F19.5,CCL19,CCL21,FAM205A,FLJ00273,RN7S…
9	39713686	39974796	40.8	0.86	0.844	129	0.01	0.01	0.5	p13.1	RN7SL462P,SPATA31A2,FAM74A1,RP11-95H8.5
9	40024796	40233029	40.8	0.86	0.844	129	0.1	0.02	0.34	p13.1	AL353791.1
9	40475834	40940341	40.8	0.86	0.844	129	0.46	0.37	0.5	p13.1	RN7SL422P,SPATA31A3,RP11-395E19.5,FAM74A3,RP11-395E19.7,ZNF658
9	41193214	41365793	40.8	0.86	0.844	129	0.3	0.22	0.41	p12	RP11-95K23.5,FAM74A2,SPATA31A4,RP11-95K23.3,RP11-95K23.6
9	41415793	42613955	40.8	0.86	0.844	129	0.29	0.25	0.34	p12	SPATA31A5,RN7SL763P,SNORA70,RP11-216M21.7,RNU6-1269P,AL591471.1,FAM74A6,RP11-204M4.2,RP11-216M21.5,ANKRD20A2,RP11-144A16.5,RP11-146D12.2,FAM95B1
9	42663955	43213698	40.8	0.86	0.844	129	0.07	0.02	0.19	p12	FOXD4L2,CYP4F59P,RNU6-538P,AL513478.1,RP11-327I22.6,CBWD7,RP11-327I22.4,RP11-327I22.5,RP11-327I22.8,ANKRD20A3
9	43313698	43946569	40.8	0.86	0.844	129	0.42	0.37	0.49	p11.2,p12	RN7SL343P,SPATA31A6,CNTNAP3B
9	43996569	44676646	40.8	0.86	0.844	129	0.31	0.29	0.34	p11.2	RNU6-599P,RP11-175I6.5,BX088651.2,RP11-475I24.8,BX088651.1,RP11-475I24.3
9	44726646	44908293	40.8	0.86	0.844	129	0.4	0.35	0.49	p11.2	Y_RNA,RP11-160N1.10,RP11-160N1.9
9	44958293	45250203	40.8	0.86	0.844	129	0.29	0.19	0.44	p11.2	RP11-374M1.5,Y_RNA,RP11-374M1.2,FAM27C,RP11-374M1.4,RP11-374M1.3,RP11-449H15.2
9	45350203	45815521	40.8	0.86	0.844	129	0.21	0.15	0.27	p11.2	AL354718.1,RP11-187C18.2,FAM27E2,Y_RNA,RP11-187C18.5,RN7SL565P,FAM27A
9	45865521	46216430	40.8	0.86	0.844	129	0.16	0.1	0.25	p11.2	SNORA70,RN7SL722P,Y_RNA
9	46266430	46461039	40.8	0.86	0.844	129	0.06	0.01	0.3	p11.2	RP11-292F9.1,Y_RNA,FAM27E1,FAM27D1,RP11-292F9.2
9	46561039	47060133	40.8	0.86	0.844	129	0.29	0.2	0.41	p11.2	SNORA70,RN7SL544P,RP11-111F5.4,RP11-111F5.8,RP11-211N8.7,RP11-211N8.2,RP11-111F5.3
9	47160133	47317679	40.8	0.86	0.844	129	0.27	0.24	0.31	p11.2,p11.1	AL953854.2
9	65467679	65918360	40.8	0.86	0.844	129	0.27	0.22	0.34	q12,q13	RP11-101E5.1,FAM74A4,SPATA31A7,RP11-118H15.1
9	66454656	66614195	40.8	0.86	0.844	129	0.36	0.31	0.42	q13	RP11-262H14.1,RNA5SP283,RP11-262H14.4,RP11-262H14.3
9	66913343	67107834	40.8	0.86	0.844	129	0.06	0.01	0.17	q13	AL591379.1,RP11-381O7.3
9	67207834	67366296	40.8	0.86	0.844	129	0.38	0.31	0.5	q13	AL845321.1
9	67516296	67987998	40.8	0.86	0.844	129	0.18	0.13	0.24	q13	RP11-38P6.1,Y_RNA,FAM27E3,FAM27B,RN7SL787P,SNORA70,BX649567.1,RNU6-368P,ANKRD20A1,RP11-195B21.3
9	68137998	68514181	40.8	0.86	0.844	129	0.34	0.32	0.36	q13	RNA5SP284,MIR4477A,CR786580.2,CR786580.1,RP11-149F8.5,RP11-764K9.1
9	68988946	69278385	40.8	0.86	0.844	129	0.29	0.27	0.31	q21.11	AL353763.2,AL353763.1,MIR1299,RP11-58A12.3,BX255923.3,FOXD4L6,BX255923.1,RP11-87H9.3,CBWD6
9	69328385	70010542	40.8	0.86	0.844	129	0.3	0.28	0.34	q21.11	CR769776.1,RNU6-1193P,AL445665.2,AL445665.1,AL359955.1,RNU6-1293P,ANKRD20A4
9	70060542	70218729	40.8	0.86	0.844	129	0.01	0.01	0.5	q21.11	FOXD4L5
9	70318729	70506535	40.8	0.86	0.844	129	0.13	0.02	0.43	q21.11	FOXD4L4,CBWD5
9	70556535	70735468	40.8	0.86	0.844	129	0.13	0.06	0.3	q21.11	AL591479.1
9	70835468	92343416	40.8	0.86	0.844	129	0.49	0.48	0.5	q21.11,q21.12,q21.2,q21.32,q21.33,q22.1,q21.13,q21.31,q22.2	RP11-561O23.8,AL353608.1,FOXD4L3,RP11-561O23.7,PGM5-AS1,RP11-88I18.2,RP11-88I18.3,RP11-274B18.2,FAM122A,RNU6-820P,PRKACG,AL358113.1,RP11-548B3.3,RP11-109D9.4,C9orf135-AS1,RN7SL570P,RNU2-5P,Y_RNA,Metazoa_SRP,RP11-141J10.1,RP11-141J10.2,MIR204,Y_RNA,RP11-63P12.7,RNA5SP285,snoU13,RP11-151D14.1,AL449083.1,RP11-128I7.1,RNA5SP286,RN7SKP47,RNY4P1,RNU6-445P,Y_RNA,RNU6-1228P,snoU13,AL157883.1,AL359253.1,A…
9	92443416	92528796	40.8	0.86	0.844	129	0.5	0.45	0.5	q22.2	RP5-1050E16.2,RP5-1050E16.1
9	92678796	117600000	40.8	0.86	0.844	129	0.5	0.5	0.5	q22.31,q22.32,q31.1,q31.3,q22.2,q22.33,q31.2,q32	RP11-406A20.1,MIR4290,RP11-367F23.1,RP11-367F23.2,RP11-305L7.1,LINC00484,RP11-305L7.7,RP11-440G5.2,MIR3910-2,snoU13,RP11-100G15.10,RP11-62C3.6,SNORA84,OMD,MIR4670,RNU6-714P,RP11-274J16.5,RP11-370F5.4,RNU6-829P,Y_RNA,RP11-165J3.5,RP11-165J3.6,FAM120AOS,AL353629.1,MIR4291,RP11-53B5.1,RP11-231K24.2,MIRLET7A1,MIRLET7F1,RP11-2B6.2,MIRLET7D,snoU13,RNU6-677P,NUTM2F,RNU6-669P,MIR2278,RP11-49O14.3,RP11-54…
9	104000000	104100000	34.2	0.64	0.656	147	0.26	0.23	0.29	q31.1	SNORA31,LPPR1
9	123000000	133073060	38.9	0.82	0.844	177	0.5	0.5	0.5	q33.2,q34.11,q33.3	MIR147A,RN7SL181P,RN7SL187P,AL357936.1,RP11-244O19.1,MIR4478,AL162424.2,RN7SL227P,RP11-498E2.7,RP11-498E2.8,RP11-498E2.9,AL162424.1,RP11-542K23.10,RP11-542K23.9,OR1J2,OR1J4,OR1N1,OR1N2,OR1L8,OR1Q1,OR1B1,OR1L1,OR1L3,OR1L4,OR1L6,OR5C1,OR1K1,SNORD90,ZBTB6,RP11-355O1.11,Y_RNA,GPR21,MIR600HG,MIR601,AL161790.1,RP11-85O21.2,RP11-85O21.4,RP11-85O21.5,RP11-121A14.2,RP11-121A14.3,AL137846.1,RP11-10J18.3,RN…
9	133223060	137041193	38.9	0.82	0.844	177	0.5	0.49	0.5	q34.12,q34.11,q34.2,q34.13	AL354898.1,RN7SL665P,snoU13,QRFP,RP11-83J21.3,SNORA31,RNU6-881P,RP11-544A12.8,SNORD62A,SNORD62B,RP11-334J6.6,UCK1,RN7SL328P,SNORA67,AL159997.1,RNU5D-2P,RP11-295G24.5,RNU6-357P,MIR548AW,RNU7-21P,snoU13,OBP2B,RP11-430N14.4,Y_RNA,Y_RNA,MED22,SNORD24,SNORD36B,SNORD36A,SNORD36C,SURF1,SURF2,SLC2A6,DBH-AS1,LINC00094,LL09NC01-251B2.3,RNU6ATAC,LL09NC01-139C3.1,ASS1,FUBP3,PRDM12,EXOSC2,FIBCD1,AIF1L,RP11-54…
9	137091193	139166997	38.9	0.82	0.844	177	0.5	0.49	0.5	q34.2,q34.3	RP11-145E17.2,MIR4669,AL603650.2,AL603650.3,MIR3689C,MIR3689A,MIR3689D1,AL603650.4,AL603650.1,MIR3689B,MIR3689D2,MIR3689E,MIR3689F,RP11-447M12.2,RP11-399H11.2,AL390778.1,C9orf62,RP11-555H7.2,C9orf116,LCN1,AL161452.1,OBP2A,PAEP,RP11-98L5.5,LCN9,SOHLH1,RP11-83N9.5,C9orf69,LHX3,WI2-1959D15.1,RP11-473E2.2,RP11-473E2.4,RP11-473E2.3,COL5A1-AS1,FCN2,FCN1,OLFM1,RP11-399H11.3,PPP1R26-AS1,PPP1R26,MRPS2,RP1…
9	139216997	141153431	38.9	0.82	0.844	177	0.5	0.49	0.5	q34.3	DKFZP434A062,DNLZ,MIR4673,RP11-413M3.4,MIR4674,U3,RP11-251M1.1,MIR126,AL590226.1,SNHG7,LCN10,LCN8,TMEM141,CCDC183,RP11-216L13.19,CCDC183-AS1,MIR4292,PHPT1,MAMDC4,EDF1,MIR4479,RP11-229P13.25,C8G,LCN12,C9orf141,PTGDS,LCNL1,C9orf142,CLIC3,C9orf139,FUT7,RP11-229P13.20,ENTPD2,RP11-229P13.15,SAPCD2,RP11-229P13.23,UAP1L1,AL807752.1,SNORD62,DPP7,snoU13,LRRC26,RP11-350O14.18,MIR3621,ANAPC2,TPRN,NDOR1,C9or…
10	60000	17974675	39.3	0.83	0.844	140	0.5	0.49	0.5	p15.3,p15.2,p15.1,p12.33,p14,p13	RNA5SP297,AL603831.1,RNA5SP298,RN7SL754P,RP11-490E15.2,RP11-809C18.3,MIR5699,RP11-809C18.5,RP11-809C18.4,RP11-164C1.2,IDI1,RNU7-163P,LINC00200,RP11-398B16.2,RP11-69C17.2,RNU6-889P,RP11-69C17.3,RNU6-576P,LINC00701,RP11-446F3.2,AC024908.1,RP11-526P5.1,RP11-118K6.2,RP11-118K6.3,RP11-298E9.5,RP11-195B3.1,RP11-482E14.2,RP11-184A2.2,KLF6,RP11-464C19.2,RP11-464C19.3,RP11-433J20.2,RP11-34C15.2,RNU6-163P,…
10	18024675	18100000	39.3	0.83	0.844	140	0.01	0.01	0.5	p12.33	MRC1,TMEM236
10	43300000	46426964	38.3	0.81	0.844	133	0.34	0.34	0.34	q11.21,q11.22	snoU13,RNU6-885P,RP11-124O11.2,MIR5100,RP11-351D16.3,RP11-168L22.2,RNU6ATAC11P,FXYD4,U3,RP11-517P14.2,RNU7-193P,RP11-402L1.4,ZNF32,ZNF32-AS1,ZNF32-AS2,RP11-402L1.11,RP11-272J7.4,LINC00619,RP11-168P8.3,LINC00841,AL512640.1,RP11-20J15.2,RP11-20J15.3,RP11-285G1.14,C10orf10,C10orf25,MIR3156-1,RNU6-1207P,FAM25E,RNA5SP310,BMS1,RP11-124O11.1,RET,RASGEF1A,HNRNPF,ZNF487,ZNF239,ZNF485,ZNF32-AS3,LINC00840,R…
10	46476964	47429169	38.3	0.81	0.844	133	0.27	0.27	0.28	q11.22	RNA5SP311,RP11-342C24.8,RN7SL248P,RP11-38L15.8,GPRIN2,FAM25B,RP11-144G6.4,RNA5SP312,PTPN20A,RP11-38L15.2,RP11-38L15.3,SYT15,NPY4R,ANXA8L1,AGAP10,RP11-144G6.12,RP11-144G6.10,RN7SL453P,LINC00842
10	47529169	47792476	38.3	0.81	0.844	133	0.29	0.27	0.31	q11.22	RP11-292F22.5,RP11-292F22.7,ANTXRL,ANXA8L2,AL603965.1
10	47892476	48055707	38.3	0.81	0.844	133	0.5	0.37	0.5	q11.22	FAM21B,ASAH2C
10	48105707	49095536	38.3	0.81	0.844	133	0.3	0.29	0.32	q11.22	RNA5SP313,RP11-463P17.1,RP11-463P17.3,AL731561.2,RNA5SP314,RN7SL527P,FAM25G,RP11-301J7.8,ANXA8,AL591684.1,RBP3,GDF2,GDF10,RP11-508M1.7,ZNF488,PTPN20B,AGAP9
10	49195536	51137410	38.3	0.81	0.844	133	0.31	0.31	0.32	q11.22,q11.23	RNA5SP315,RP11-13E1.5,ARHGAP22-IT1,RP11-534L6.5,RP11-563N6.6,MIR4294,FAM170B,C10orf71-AS1,SLC18A3,FAM25C,RP11-534L6.2,RP11-523O18.7,LRRC18,VSTM4,C10orf128,C10orf71,RP11-123B3.2,C10orf53,OGDHL,FRMPD2,MAPK8,ARHGAP22,WDFY4,RP11-523O18.5,RP11-523O18.1,DRGX,ERCC6,PGBD3,ERCC6-PGBD3,CHAT,PARG,FAM170B-AS1
10	51187410	51398845	38.3	0.81	0.844	133	0.01	0.01	0.5	q11.23	FAM21D,RP11-592B15.9,RNA5SP316,SNORA74,FAM25D,RP11-592B15.3,AGAP8,TIMM23B
10	51448845	59300000	38.3	0.81	0.844	133	0.32	0.32	0.32	q11.23,q21.1	SNORA74,RNA5SP317,AC069547.1,AC069547.2,RP11-512N4.2,RMRPP4,RNU7-107P,RP11-449O16.2,RP11-96B5.4,RP11-96B5.3,RP11-40C11.2,AC022537.1,MIR605,RP11-539E19.2,AC068062.1,CSTF2T,DKK1,Y_RNA,RP11-319F12.2,RNA5SP318,AC013737.1,RNU6-687P,MIR548F1,RP11-264A11.1,RP11-598C10.2,RP11-598C10.1,snoU13,ZWINT,SNORD2,MIR3924,AGAP7,MSMB,NCOA4,TIMM23,LINC00843,AGAP6,FAM21A,ASAH2,RP11-50E11.3,RP11-346D6.6,RP11-71J2.1,MT…
11	19200000	31300000	60.9	1.23	1.244	81	0.41	0.41	0.41	p14.2,p14.1,p15.1,p14.3,p13	RP11-428C19.5,NAV2-IT1,RNA5SP335,NAV2-AS5,NAV2-AS4,MIR4486,SNORA1,RP11-359E10.1,MIR4694,NAV2-AS3,NAV2-AS1,DBX1,RP11-701I24.3,RNA5SP336,RNA5SP337,CTD-2019O4.1,CTD-3064C13.1,CTD-2140G10.4,RP11-34N19.1,FANCF,AC103801.2,RNA5SP338,AC100767.1,RNU6-783P,Y_RNA,AC015820.1,RP11-20J1.1,RP11-430L3.1,RP11-159H22.2,RNA5SP339,MIR610,RN7SKP158,RP11-22P4.2,AC110056.1,RN7SL240P,RP11-215H22.1,FSHB,RP4-710M3.2,AL133…
11	43300000	48500000	38.2	0.81	0.844	75	0.38	0.38	0.38	p11.2,p12	Y_RNA,RP11-484D2.4,RN7SKP287,MIR670,MIR129-2,RP11-613D13.8,CTD-2609K8.3,RP11-58K22.1,RP11-58K22.5,RP11-58K22.4,RP11-45A12.1,AC068858.1,CTD-2560E9.5,RP11-430H10.3,RP11-958J22.3,RP11-495O11.1,CTD-2210P24.2,CTD-2210P24.3,RP11-618K13.2,C11orf94,PEX16,GYLTL1B,AC024475.1,RP11-702F3.1,RP11-702F3.3,CTD-2589M5.5,MIR4688,MDK,CHRM4,MIR3160-1,MIR5582,SNORD67,SNORD67,RP11-390K5.3,RP11-390K5.6,RN7SL772P,RP11-1…
11	78400000	87688378	59.5	1.2	1.244	125	0.4	0.4	0.41	q14.2,q14.1	AP002958.1,RP11-802F5.1,MIR708,MIR5579,RP11-258O13.1,AP000478.1,RNU6-544P,RP11-686G23.2,MIR4300,SNORD112,snoU13,SNORA70E,RP11-727A23.4,RP11-727A23.11,RP11-727A23.7,AP003305.1,RNU6-1292P,CCDC89,AP000974.1,RP11-90K17.2,snoU13,RNU6-560P,RP11-12D16.2,RN7SL225P,CTD-2005H7.1,AP000654.4,FZD4,RNU6-1135P,RNU6-1063P,RP11-720D4.3,RP11-673F18.1,CTD-2337I7.1,CTD-2555I5.1,RP11-876F14.1,RP11-179A16.2,RP11-718B1…
11	87738378	96287584	59.5	1.2	1.244	125	0.4	0.4	0.41	q14.2,q21,q14.3	Y_RNA,MIR3166,RNU6-16P,AP001482.1,TRIM77,RP11-313I2.11,SNORD56,AP002364.1,MIR4490,MIR1261,RP11-675M1.2,snoU13,RP11-676F20.1,RP11-755E23.3,AP004242.1,RN7SL223P,Y_RNA,SCARNA9,SNORA25,SNORA32,SNORD6,SNORA1,SNORA8,SNORD5,SNORA18,MIR1304,SNORA40,snoU13,RN7SL195P,Y_RNA,FOLR4,AP000765.1,MIR548L,RP11-685N10.1,ANKRD49,FUT4,RP11-867G2.6,KDM4E,Y_RNA,RP11-644L4.1,RNA5SP345,MIR1260B,RNA5SP346,RP11-49K4.2,RP11…
11	96437584	111400000	59.5	1.2	1.244	125	0.4	0.4	0.4	q21,q22.2,q23.1,q22.1,q22.3	RNA5SP347,AP003730.1,RN7SKP53,AP003558.1,RN7SL222P,CTD-2383M3.1,AC015600.1,RN7SKP115,snoU13,TMEM133,MIR3920,snoU13,snoU13,RP11-732A21.2,RP11-864G5.3,RNU6-952P,RP11-315O6.1,RP11-817J15.3,RNU7-159P,MIR4693,RP11-617B3.2,RNA5SP348,CARD17,CARD18,RNU4-55P,AP000673.1,RNU6-277P,AP001282.1,SLN,AP001024.2,AP001024.1,Y_RNA,Y_RNA,AP005718.1,RNU6-654P,RNA5SP349,SNORD39,RNA5SP350,RP11-89C3.3,RP11-89C3.4,COLCA2…
12	38200000	109373470	64.3	1.3	1.244	167	0.49	0.48	0.49	q11,q13.11,q13.13,q13.2,q13.3,q14.2,q15,q21.2,q21.32,q22,q23.2,q23.3,q12,q13.12,q14.1,q21.1,q21.31,q21.33,q23.1,q24.11,q14.3	RNA5SP358,RNA5SP359,Y_RNA,RP11-396F22.1,AC067735.1,AC121334.1,AC121336.1,SNORA22,RP11-476D10.1,RNU6-713P,RNA5SP360,RP11-630C16.1,AC023513.1,AC020629.1,RN7SL10P,SNORA74,RNU6-249P,Y_RNA,RP11-328C8.4,RP11-328C8.5,RP11-547C5.1,RP11-118A3.1,AC079603.1,RP11-350F4.2,Y_RNA,RNA5SP361,RNU6-671P,RN7SL246P,RP11-474P2.2,RP11-474P2.4,AMIGO2,MIR4698,PCED1B-AS1,SNORA64,MIR4494,RP1-90J4.1,ENDOU,AC004466.1,RP5-105…
12	109423470	121965036	64.3	1.3	1.244	167	0.5	0.5	0.5	q24.12,q24.13,q24.21,q24.23,q24.11,q24.22,q24.31	AC190387.1,USP30-AS1,RNA5SP372,RP11-256L11.1,RP11-256L11.3,RNU4-32P,RN7SKP250,MIR4497,RN7SL441P,RP1-7G5.6,RN7SL769P,SNORD50,RN7SL387P,AC144522.1,MYL2,AC002978.1,AC002979.1,RNA5SP373,AC002395.1,U7,RP11-686G8.2,RP3-462E2.3,RP3-462E2.5,MIR3657,RP1-267L14.3,Y_RNA,Y_RNA,RP3-521E19.2,RN7SKP71,MIR1302-1,Y_RNA,Y_RNA,RITA1,RP11-545P7.4,RNU7-114P,RP11-780K2.1,RP11-100F15.1,RP11-139B1.1,TBX5-AS1,RN7SKP216,A…
12	121965236	122530623	64.3	1.3	1.244	167	0.5	0.47	0.5	q24.31	RNU6-1004P,RP11-347I19.8,RP11-7M8.2,RNU7-170P,ORAI1,MORN3,RHOF,AC084018.1,SETD1B,PSMD9,RP11-87C12.2,RP11-87C12.5,BCL7A,AC156455.1,KDM2B,RP13-941N14.1,TMEM120B,HPD,WDR66,MLXIP
12	122580623	123928080	64.3	1.3	1.244	167	0.5	0.47	0.5	q24.31	IL31,B3GNT4,RP11-450K4.1,SNORA9,HCAR2,HCAR3,RP11-324E6.9,Y_RNA,RP11-463O12.3,OGFOD2,RP11-197N18.2,ARL6IP4,MIR4304,RN7SL133P,RP11-282O18.3,RP11-282O18.7,RNA5SP375,RP11-282O18.6,Y_RNA,hsa-mir-8072,DIABLO,RP11-512M8.5,VPS33A,ZCCHC8,RSRC2,RP11-324E6.6,DENR,CCDC62,VPS37B,ABCB9,RP11-197N18.7,MPHOSPH9,CDK2AP1,SBNO1,SETD8,RILPL2,MLXIP,CLIP1,KNTC1,HCAR1,HIP1R,PITPNM2,LRRC43,C12orf65
12	123928280	123960721	64.3	1.3	1.244	167	0.5	0.26	0.5	q24.31	SNRNP35,RILPL1
13	94900000	95300000	62.9	1.27	1.244	9	0.04	0.04	0.05	q32.1,q31.3	AL139318.1,DCT,TGDS,GPR180,GPC6
16	70800000	70900000	45.1	0.84	0.824	5	0.33	0.31	0.35	q22.2,q22.1	RP11-424M24.5,RNU6ATAC25P,VAC14-AS1,VAC14,HYDIN
16	70800000	71200000	66.4	1.34	1.244	26	0.29	0.29	0.29	q22.2,q22.1	RP11-424M24.5,RNU6ATAC25P,SNORD112,AC027281.1,RP11-23E19.2,VAC14-AS1,RP11-23E19.1,VAC14,HYDIN
17	25263006	34675848	61	1.23	1.244	156	0.5	0.49	0.5	q11.2,q11.1,q12	RP11-260A9.6,RP11-663N22.1,MIR4522,RP11-173M1.8,RP11-720N19.2,RP11-19P22.8,RP11-19P22.5,RN7SL576P,RP11-138P22.1,SCARNA20,SNORA70,Vault,CTD-2008P7.10,CTD-2008P7.9,AC061975.8,TMEM97,POLDIP2,MIR4723,VTN,CTB-96E2.2,CTD-2350C19.1,CTD-2350C19.2,UNC119,RP11-192H23.5,RP11-192H23.8,RP11-192H23.7,AC010761.13,RAB34,SNORD42B,AC010761.8,SNORD4A,SNORD42A,SNORD4B,TLCD1,AC010761.14,TRAF4,AC010761.9,AC010761.10,Y…
17	34725848	62410760	61	1.23	1.244	156	0.49	0.48	0.5	q21.1,q21.2,q21.32,q21.33,q23.1,q23.3,q12,q21.31,q22,q23.2	RNU6-1192P,RNA5SP439,PIGW,DHRS11,CTB-75G16.3,CTD-3194G12.1,CTD-3194G12.2,LHX1,RP11-445F12.2,RP11-333J10.2,MIR2909,CTC-268N12.3,RP11-378E13.3,RP11-378E13.4,RP11-697E22.1,RP11-697E22.3,RP11-115K3.1,RNU6-489P,Y_RNA,RN7SL458P,AC124789.1,CTB-58E17.2,RN7SL102P,C17orf96,MIR4734,CTB-58E17.1,CTB-58E17.3,CTB-58E17.9,MIR4726,AC006449.1,CISD3,RNA5SP440,CTB-58E17.5,RNU6-866P,MIR4727,RPL23,SNORA21,SNORA21,LINC…
17	54900000	62410760	42	0.88	0.844	45	0.5	0.49	0.5	q23.1,q23.3,q22,q23.2	RP11-670E13.2,RNU6-1158P,MIR3614,RP5-1107A17.4,AC007114.1,RP11-166P13.3,RP11-166P13.4,RN7SL437P,RP11-118E18.2,RP11-118E18.4,RN7SL449P,RNU7-134P,CCDC182,RN7SKP94,RP11-343K8.3,RP11-159D12.2,RP11-159D12.10,OR4D1,OR4D2,MPO,MIR142,MIR4736,AC023992.1,C17orf47,U3,RNU1-60P,RNU1-108P,RNU1-52P,RNU1-85P,RNU6-518P,RP11-579O24.3,AC100832.1,RN7SL716P,AC099850.1,RNU2-58P,MIR454,MIR301A,CTD-2510F5.4,SMG8,Y_RNA,M…
17	62460760	77546461	61	1.23	1.244	156	0.5	0.5	0.5	q25.2,q23.3,q24.1,q24.2,q25.1,q25.3,q24.3	MILR1,DDX5,MIR3064,MIR5047,AC009994.2,RN7SL409P,RNU7-115P,RN7SL404P,RP11-927P21.2,RP11-927P21.11,RP11-583F2.2,RP11-583F2.5,RP11-160O5.1,AC006080.1,CTD-2535L24.3,RNA5SP444,RN7SL735P,RNU6-928P,RNA5SP445,AC006947.1,MIR634,RNA5SP446,RP11-349A8.3,RP11-74H8.1,RP11-401F2.4,RNA5SP447,SNORA8,snoU13,RN7SL756P,MIR548AA2,CTD-2653B5.1,SNORA38B,AC006534.1,AC006534.2,RP11-855A2.3,RN7SL622P,C17orf58,RP11-855A2.5…
17	62460760	66500000	42	0.88	0.844	45	0.5	0.49	0.5	q23.3,q24.1,q24.2	MILR1,DDX5,MIR3064,MIR5047,AC009994.2,RN7SL409P,RNU7-115P,RN7SL404P,RP11-927P21.2,RP11-927P21.11,RP11-583F2.2,RP11-583F2.5,RP11-160O5.1,AC006080.1,CTD-2535L24.3,RNA5SP444,RN7SL735P,RNU6-928P,RNA5SP445,AC006947.1,MIR634,RNA5SP446,RP11-349A8.3,RP11-74H8.1,RP11-401F2.4,RNA5SP447,SNORA8,snoU13,RN7SL756P,MIR548AA2,CTD-2653B5.1,SNORA38B,AC006534.1,AC006534.2,RP11-855A2.3,RN7SL622P,C17orf58,RP11-855A2.5…
17	77596461	79709049	61	1.23	1.244	156	0.5	0.49	0.5	q25.3	MIR4739,CTD-2116F7.1,snoU13,AC100791.2,RP11-353N14.2,RP11-353N14.3,RP11-353N14.4,CTD-2529O21.1,CTD-2529O21.2,RP11-334C17.5,CTD-2047H16.2,MIR4730,CTD-2526A2.2,RP11-28G8.1,CTD-2561B21.4,CTD-2561B21.3,CTD-2561B21.5,CTD-2561B21.7,AC127496.1,CTD-2561B21.11,CTD-2561B21.10,MIR657,MIR338,MIR1250,RP11-149I9.2,RP11-455O6.2,ENTHD2,AC027601.1,C17orf89,RP11-1055B8.3,RP11-1055B8.4,RP11-1055B8.6,MIR4740,MIR3186…
17	79759049	81195210	61	1.23	1.244	156	0.5	0.48	0.5	q25.3	GCGR,AC174470.1,PPP1R27,RP11-498C9.2,RP11-498C9.3,ARHGDIA,RP11-498C9.15,RP11-498C9.16,ALYREF,NPB,PCYT2,MAFG,RP11-498C9.12,PYCR1,RP11-498C9.13,NOTUM,RP11-498C9.17,STRA13,RAC3,DCXR,RP13-650J16.1,RFNG,GPS1,snoU13,RP11-1376P16.2,RP11-1376P16.1,RP13-516M14.2,RP13-516M14.1,CD7,TEX19,UTS2R,RP13-20L14.1,RP13-20L14.4,Y_RNA,C17orf62,RP13-991F5.2,NARF-IT1,RP13-638C3.2,snoU13,RP13-638C3.3,RP13-638C3.4,MIR452…
19	37000000	43500000	40	0.84	0.844	123	0.4	0.4	0.4	q13.13,q13.12,q13.31,q13.2	AC092295.4,CTD-3234P18.2,AC074138.3,CTD-2162K18.4,CTD-2162K18.3,Y_RNA,CTD-2293H3.1,CTC-454I21.4,CTD-3220F14.1,CTD-3220F14.2,CTD-2086O20.3,CTD-3064H18.2,CTD-3064H18.4,CTD-2528L19.6,CTD-2554C21.2,CTC-244M17.1,AC011465.1,CTC-450M9.1,CTB-102L5.7,CTB-102L5.8,RN7SL663P,PPP1R14A,Y_RNA,C19orf33,AC026806.2,snoU13,AC005625.1,PSMD8,GGN,AC005789.9,AC005789.11,AC067969.1,CTB-186G2.4,CTD-2540F13.2,LGALS7,LGALS…
20	60000	25500000	62.9	1.27	1.244	151	0.44	0.44	0.44	p13,p12.2,p11.23,p11.22,p12.3,p12.1,p11.21	DEFB125,DEFB126,DEFB127,DEFB128,DEFB129,DEFB132,RP5-1103G7.10,SOX12,Y_RNA,SRXN1,SLC52A3,C20orf202,AL136531.1,RP11-314N13.3,AL109658.1,RNU6-917P,RN7SL561P,AL121899.1,RP11-128M1.1,Y_RNA,SNRPB,SNORD119,MIR1292,SNORD110,SNORA51,SNORD86,SNORD56,SNORD57,IDH3B,RP4-686C3.7,CPXM1,TMEM239,TMEM239,C20orf141,GNRH2,MRPS26,OXT,RN7SL555P,RN7SL839P,RNU6-1019P,U3,AL117334.1,AL109805.1,GFRA4,SPEF1,CENPB,AP5S1,RP11…
20	35800000	61091437	61.8	1.25	1.244	164	0.45	0.45	0.45	q11.23,q12,q13.12,q13.13,q13.31,q13.32,q13.11,q13.2,q13.33	NNAT,LINC00489,RN7SKP185,Y_RNA,RN7SL237P,SNORA71B,SNORA71A,SNORA71C,SNORA71D,SNORA71,SNORA60,MIR548O2,ADIG,RN7SKP173,RN7SL116P,RP4-616B8.4,AL121588.1,RN7SL680P,RN7SL194P,AL009050.1,RP1-191L6.2,SNORD112,MAFB,RP4-644L1.2,RNA5SP484,RNU2-52P,RN7SL615P,RNU6-1018P,Y_RNA,SNORA26,RP5-1121H13.3,RP1-232N11.2,RN7SKP100,RN7SL666P,SCARNA15,RNU6-743P,Y_RNA,RNU6-1251P,RP1-138B7.5,GTSF1L,RNU6-639P,RP5-1030M6.3,R…
20	61141437	61213369	61.8	1.25	1.244	164	0.32	0.25	0.4	q13.33	MIR1-1,MIR133A2,WI2-87327B8.1,C20orf166-AS1,C20orf166
20	61263369	62965520	61.8	1.25	1.244	164	0.46	0.44	0.49	q13.33	RP13-30A9.1,RP13-30A9.2,RP11-93B14.6,RP11-93B14.5,LINC00686,RP11-93B14.4,LINC00659,MRGBP,OGFR-AS1,BHLHE23,LINC00029,HAR1B,RP5-963E22.5,MIR124-3,BIRC7,MIR3196,MIR4326,RNU6-994P,RP11-358D14.2,RP4-697K14.3,PPDPF,C20orf195,TNFRSF6B,ARFRP1,LIME1,RP4-583P15.14,RP4-583P15.10,RP4-583P15.11,AL158091.1,ABHD16B,C20ORF135,RNU1-134P,MIR941-2,MIR941-3,MIR941-1,MIR1914,MIR647,AL118506.1,SAMD10,SOX18,RP13-152O15…
